# Supplementary material for: Non-Faradaic optoelectrodes for safe electrical neuromodulation
Source: Nat Commun. 2024 Jan 9;15:405. doi: 10.1038/s41467-023-44635-8 (PMC10776784; doi:10.1038/s41467-023-44635-8)
Supplement: Supplementary file 4 — Supplementary Datasets 1-3 [file 41467_2023_44635_MOESM4_ESM.xlsx]

## Sheet: Sheet1
	Supplementary dataset 1 . The treatment protocol for Parkinson’s disease					Supplementary dataset 2. The comparison of different electrodes used in neural stimulation.								Supplementary dataset 3 . The comparison of nanoscale optoelectrodes with optogenetics and chemogenetic
		Stimulation parameters	Stimulation duration	Reference			size	Stimulus light: wavelength; power density	Invasiveness for in vivo study	Mode of stimulation	In vivo application	Reference		Types Differences	Optogenetics	Chemogenetic	Our optoelectrodes
	Metal electrode	130 Hz, 60 μs pulse width, 30–50 μA	2 weeks	Neurobiol Dis 39, 105-115 (2010)		HgTe nanocolloid	10 nm	532 nm; 800 mW/cm2	N/A	Capacitive	N/A	Nano Letters 7, 513-519, (2007).		Pre-treatment on neurons	Gene transfection for 2-4 weeks	Gene transfection for 2-4 weeks Chemical small molecules	In vitro co-culturing for 3-6 hours; in vivo microinjection for 3 days
	Metal electrode	130 Hz, 60 μs pulse width, 30–50 μA	1-2 weeks	J Neurosci 37, 6786-6796 (2017)		P3HT:PEDOT:PSS	~μm	300 DPI; 20 cd m−2	Chronic implantable in vivo	Uncertain	Restore vision	Nat. Mater. 16, 681–689 (2017).		Laser power density	300-700 mW/cm2	N/A	3-25 mW/cm2
	Metal electrode	130 Hz, 60 μs, pulse width	21 days	Ann Neurol 81, 825-836 (2017)		PIN-Si nanowire	Diameter:~200 nm Length: ~ μm	532 nm; 6-17 mW	N/A	Faradaic	N/A	Nat. Nanotechnol. 13, 260-266, (2018).		Laser wavelength	Visible light (400-700 nm)	N/A	One-photon excitation (400-700 nm) NIR deep tissue two-photon excitation (850 nm fs laser)
	Piezoelectric nanoparticle	1.5 MHz, 462.4 W cm–2, 10% duty cycle, 10 Hz pulse repetition frequency, 60 s / day	10 days	Nat Biomed Eng 7, 14 (2023).		Silicon-based materials	Nanowire;membrane, meshes	530 nm; 6 W cm−2	Chronic implantable in vivo	Faradaic; Capacitive	Forelimb movement	Nat. Biomed. Eng. 2, 508-521, (2018).		Stimulation safety	Thermal effect causing phototoxicity	Slow pharmacokinetics/Drug toxicity	No photo-electrochemical damage to neurons and no thermal effect
	Mechanosensitive ion channel (MscL-G22S)	0.5 MHz or 0.9 MHz central frequency, 1 kHz PRF, 40% or 50% duty cycle, under burst mode at 300 ms duration, 30 min/day	5 days	PNAS, 120 (2023).		Au-decorated TiO2 nanowire arrays	Diameter: 100 nm Length: 2 μm	375/28 nm, 470/20 nm, 546/12 nm; 470 μW/mm2	Chronic implantable in vivo	Faradaic	Restore vision	Nat. Commun. 9, 786, (2018).
	Electromagnetic- Nanoparticle	0.64 W cm−2, 1 MHz, 3 min/day	7 days	Adv Mater 32 (2020)		carbon nanotubes	50 nm2	690 nm; 1 W	Chronic implantable in vivo	N/A	N/A	Ann Biomed Eng 38, 3500–3508 (2010).
	Our optoelectrodes	130 Hz, trains of 6 trials (each trial was composed of 10 s on and 20 s off), 3 min/day	10 days	Our work		InP/ZnS QF	3 nm	450 nm 169 mW/cm2	N/A	Faradaic	N/A	Nano Letters 19, 5975-5981, (2019)
						P3HT nanoparticles	300 nm	540 nm; 40 mW/mm2	Minimally invasive injection	Capacitive	Restore vision	Nat. Nanotechnol. 15, 698–708 (2020).
						AlSb nanocrystals	9.1 nm	445 nm; 100 mW/cm2	N/A	Capacitive	N/A	Commun. Mater. 2, 19 (2021).
						ZST	Varied length from ~100 nm to a few μm	400-700 nm; 530 nm laser; 850 nm fs laser; 20 mW/cm2	No optical fiber stimulation in the motor cortex	Capacitive	Forelimb movement; Parkinson's Disease Treatment	This work
