# Supplementary material for: Non-Faradaic optoelectrodes for safe electrical neuromodulation
Source: Nat Commun. 2024 Jan 9;15:405. doi: 10.1038/s41467-023-44635-8 (PMC10776784; doi:10.1038/s41467-023-44635-8)
Supplement: Supplementary file 8 — Source Data [file 41467_2023_44635_MOESM8_ESM.zip › Source Data file.xlsx]

## Sheet: Figure 2
Figure 2c							Figure 2d						Figure 2e				Figure 2f			Figure 2f-insert				Figure 2h				Figure 2i			Figure 2 k				Figure 2 j
x1	y1	x2	y2	x3	y3		x1	y1	y2	x3	y3		cm	transmittance	transmittance		x	y		x	y	yEr±			506 nm	725 nm		x	y		x	y1	y2		Zn
300	0.027	300	0.0219	300	0.012		460	4.22943	3.31244	420	1.8125		-1.6	0.980089	0.989946		465.88	0.32994		1.7689	91.38	120		-1408	0.000908059	0.03082		1.28	0.11856		-8.35424	7.42664e-05	-0.000138867		0	-8.05424	-6.05554	-4.05441	-2.05571	-2.00525	-1.95561	-1.90515	-1.85551	-1.80506	-1.7546	-1.70659	-1.65694	-1.60486	-1.55441
301	0.0258	301	0.021	301	0.01243		462	3.67702	2.90782	422	1.575		-1.5	0.977416	1.00981		471.89	11.5042		26.5225	321.14	90		-1344	0.0203178	0.0223596		1.2808	0.1187		-6.35554	7.46226e-05	-0.00026276		494.623	0.000195702	0.000138484	7.35692e-05	0.000117475	0.000119708	0.000121906	0.000124139	0.000126337	0.00012857	0.000130804	0.000132929	0.000135127	0.000137432	0.000139666
302	0.0297	302	0.023	302	0.01222		464	2.91517	2.2936	424	1.43125		-1.4	0.974173	1.0044		477.9	0.80418		34.3396	406.83	85		-1280	0.0289444	0.0286352		1.2816	0.12063		-4.35441	-3.30669e-05	-2.14387e-05		495.211	0.000198597	0.000116023	4.07485e-05	0.000106937	0.000109918	0.000112851	0.000115832	0.000118765	0.000121746	0.000124727	0.000127564	0.000130496	0.000133574	0.000136555
303	0.0315	303	0.0251	303	0.01307		466	2.54504	2.01235	426	1.34375		-1.3	0.970186	0.985116		483.91	1.20432		37.9456	450.13	99		-1216	0.0166856	0.0284492		1.2824	0.12078		-2.35571	4.9251e-05	2.3947e-06		495.8	0.000236232	0.000131419	2.50252e-05	9.36111e-05	9.68945e-05	0.000100125	0.000103408	0.000106639	0.000109922	0.000113206	0.00011633	0.000119561	0.00012295	0.000126233
304	0.0317	304	0.0259	304	0.01307		468	2.23948	1.85363	428	1.3		-1.2	0.965215	1.00634		489.91	1.61928		41.2164	470.96	92		-1152	0.0174801	0.0444868		1.28321	0.12272		-2.30525	5.21763e-05	1.88294e-06		496.388	0.000194861	0.00012976	4.09985e-05	9.9236e-05	0.00010212	0.000104958	0.000107842	0.000110679	0.000113563	0.000116448	0.000119192	0.00012203	0.000125007	0.000127891
305	0.035	305	0.0262	305	0.01372		470	1.71123	1.43489	430	1.275		-1.1	0.958911	1.00891		495.92	0.92274		44.3556	489.28	120		-1088	0.0175936	0.0523429		1.28401	0.12378		-2.25561	5.50544e-05	1.37943e-06		496.977	0.000191257	0.000124251	3.44076e-05	6.84175e-05	7.04586e-05	7.24667e-05	7.45078e-05	7.65159e-05	7.8557e-05	8.0598e-05	8.25403e-05	8.45484e-05	8.66553e-05	8.86964e-05
306	0.0388	306	0.0327	306	0.01436		472	1.50959	1.27907	432	1.28125		-1	0.950765	0.982991		501.93	8.43648		54.3169	595.19	100		-1024	0.0195233	0.0567125		1.28482	0.12393		-2.20515	5.79797e-05	8.67667e-07		497.566	0.00017277	0.000108302	1.97e-05	4.13161e-05	4.28906e-05	4.44398e-05	4.60144e-05	4.75635e-05	4.91381e-05	5.07127e-05	5.2211e-05	5.37602e-05	5.53856e-05	5.69601e-05
307	0.0397	307	0.0342	307	0.01479		474	1.40062	1.17	434	1.3875		-0.9	0.940003	1.01249		507.94	0.56706		60.84	668.71	105		-960	0.0262202	0.0681945		1.28562	0.12318		-2.15551	6.08578e-05	3.64157e-07		498.154	0.000151314	0.000115189	1.01653e-05	4.85682e-05	5.10635e-05	5.35186e-05	5.60138e-05	5.84689e-05	6.09642e-05	6.34595e-05	6.5834e-05	6.8289e-05	7.08648e-05	7.33601e-05
308	0.0437	308	0.0378	308	0.01479		476	1.21273	1.03279	436	1.5625		-0.8	0.925417	1.01207		513.68	11.4021		64	690.75	190		-896	0.0195233	0.0712161		1.28643	0.12334		-2.10506	6.37831e-05	-1.47608e-07		498.743	0.000140106	8.99454e-05	2.5264e-05	5.98974e-05	6.16948e-05	6.34633e-05	6.52607e-05	6.70291e-05	6.88265e-05	7.0624e-05	7.23344e-05	7.41028e-05	7.59583e-05	6.55226e-05
309	0.0466	309	0.04	309	0.01543		478	1.17192	1.00352	438	1.84375		-0.7	0.905048	1.00508		518.617	-18.4486		71.7409	760.43	105		-832	0.0354143	0.101246		1.28724	0.12259		-2.0546	-1.56628e-05	7.16574e-05		499.332	0.000146761	8.23934e-05	1.96308e-05	3.45292e-05	3.55309e-05	3.65164e-05	3.75181e-05	3.85036e-05	3.95053e-05	4.0507e-05	4.14602e-05	4.24457e-05	4.34797e-05	2.7277e-05
310	0.0499	310	0.042	310	0.01586		480	1.14772	1.03025	440	2.0875		-0.6	0.875605	1.00888		524.846	16.6699		78.6769	840.53	110		-768	0.0527809	0.143966		1.28805	0.12095		-2.00659	-8.28944e-05	8.65621e-05		499.921	0.000127772	9.11198e-05	2.49088e-05	3.01114e-05	3.09018e-05	3.16795e-05	3.24698e-05	3.32475e-05	3.40379e-05	3.48283e-05	3.55804e-05	3.63581e-05	3.7174e-05	1.14654e-05
311	0.0521	311	0.0448	311	0.01586		482	1.15024	1.01252	442	2.15		-0.5	0.831358	0.956008		531.462	-29.8622		83.9056	878.07	111		-704	0.0526674	0.1508		1.28886	0.1202		-1.95694	-4.41711e-05	8.49048e-06		500.51	0.000127519	7.08448e-05	8.07071e-06	3.06846e-05	3.19387e-05	3.31726e-05	3.44267e-05	3.56606e-05	3.69147e-05	3.81688e-05	3.93622e-05	4.05961e-05	4.18907e-05	-8.07728e-07
312	0.057	312	0.0474	312	0.01629		484	1.07448	0.92618	444	2.18125		-0.4	0.762131	0.812689		537.464	11.4021		87.4225	915.44	175		-640	0.0562997	0.185617		1.28967	0.12125		-1.90486	-6.29439e-05	9.48008e-05		501.099	0.000107942	6.69474e-05	2.64077e-05	2.51445e-05	2.54396e-05	2.57299e-05	2.6025e-05	2.63154e-05	2.66105e-05	2.69056e-05	2.71864e-05	2.74768e-05	2.77814e-05	-1.00839e-05
313	0.0574	313	0.0495	313	0.01672		486	1.0551	0.90977	446	2.35		-0.3	0.650565	0.55986		543.047	16.6699		96.2361	1050.2	130		-576	0.0810443	0.275939		1.29049	0.1214		-1.85441	-2.59789e-06	5.91301e-05		501.688	0.000128507	9.38142e-05	3.12401e-05	1.87571e-05	1.89037e-05	1.90479e-05	1.91945e-05	1.93388e-05	1.94854e-05	1.9632e-05	1.97715e-05	1.99158e-05	2.00671e-05	-1.87944e-05
314	0.0597	314	0.0529	314	0.01693		488	1.15351	0.97733	448	2.6		-0.2	0.474521	0.595762		548.211	16.6699		109.203	1130.2	120		-512	0.0955732	0.317776		1.2913	0.12246		-1.80639	1.396e-05	-0.000100979		502.277	9.37205e-05	0.000107665	4.88665e-05	1.58277e-05	1.54188e-05	1.50165e-05	1.46076e-05	1.42054e-05	1.37965e-05	1.33876e-05	1.29985e-05	1.25963e-05	1.21742e-05	-2.03041e-05
315	0.0604	315	0.0527	315	0.01736		490	1.38241	1.17475	450	2.65		-0.1	0.246865	0.243631		554.859	16.6699		112.36	1160.17	215		-448	0.158343	0.466437		1.29211	0.12352		-1.75431	-5.45338e-05	-0.00014049		502.866	9.71056e-05	0.000100109	2.08675e-05	8.63036e-06	9.08194e-06	9.52623e-06	9.9778e-06	1.04221e-05	1.08737e-05	1.13252e-05	1.1755e-05	1.21993e-05	1.26654e-05	-1.38618e-05
316	0.0612	316	0.0548	316	0.01779		492	1.47587	1.25421	452	2.40625		0	0.119746	0.197747		561.055	5.25637		114.918	1178.5	135		-384	0.242679	0.466437		1.29293	0.1255		-1.70629	-6.60073e-06	-6.97544e-05		503.455	7.74866e-05	6.51792e-05	1.70456e-05	4.55967e-05	4.70227e-05	4.84257e-05	4.98517e-05	5.12547e-05	5.26807e-05	5.41066e-05	5.54636e-05	5.68666e-05	5.83386e-05	-1.22218e-06
317	0.0643	317	0.0564	317	0.01779		494	1.83836	1.54127	454	1.85		0.1	0.246865	0.222701		567.058	16.6699		128.822	1314.16	224		-320	0.351419	0.587904		1.29375	0.12566		-1.65584	5.44625e-05	-0.000159977		504.045	8.95212e-05	4.54296e-05	2.08487e-05	-1.4814e-05	-1.58174e-05	-1.68046e-05	-1.78079e-05	-1.87951e-05	-1.97984e-05	-2.08018e-05	-2.17566e-05	-2.27438e-05	-2.37795e-05	-3.41757e-05
318	0.0662	318	0.0576	318	0.01822		496	1.91072	1.60121	456	1.45		0.2	0.474521	0.262918		571.995	11.4021		135.257	1362.24	164		-256	0.505562	0.765573		1.29456	0.12766		-1.6062	-1.53857e-05	-7.24091e-05		504.634	0.000103205	0.000101983	1.02168e-05	-5.12018e-05	-5.22971e-05	-5.33747e-05	-5.44699e-05	-5.55475e-05	-5.66428e-05	-5.77381e-05	-5.87804e-05	-5.9858e-05	-6.09886e-05	-4.44766e-05
319	0.068	319	0.0601	319	0.01779		498	1.54617	1.27187	458	1.4125		0.3	0.650565	0.550329		578.869	19.9005		162.308	1644.54	125		-192	0.643814	0.7996		1.29538	0.12875		-1.55574	-4.47343e-05	8.10742e-05		505.223	9.4576e-05	5.87688e-05	-4.55964e-06	-2.09299e-05	-2.09228e-05	-2.09158e-05	-2.09087e-05	-2.09017e-05	-2.08946e-05	-2.08875e-05	-2.08808e-05	-2.08738e-05	-2.10081e-05	-3.38062e-05
320	0.0694	320	0.061	320	0.01758		500	1.71764	1.4176	460	1.5375		0.4	0.762131	0.645091		585.517	22.827		173.976	1751.47	120		-128	0.792509	0.952678		1.2962	0.12799		-1.50528	1.74472e-05	1.4289e-06		505.813	8.84993e-05	3.12938e-05	1.47936e-05	8.70248e-06	8.52376e-06	8.34793e-06	8.16921e-06	7.99337e-06	7.81465e-06	7.63594e-06	7.46586e-06	7.29003e-06	4.74771e-06	-2.85621e-05
321	0.0719	321	0.0674	321	0.01693		502	1.66323	1.37904	462	1.625		0.5	0.831358	0.750898		592.778	32.7773		200.506	2113.56	215		-64	0.925426	0.952678		1.29702	0.1263		-1.45564	4.85777e-05	-5.90637e-05		506.402	8.54412e-05	1.92279e-05	-4.32117e-06	1.92999e-05	2.01327e-05	2.0952e-05	2.17848e-05	2.26041e-05	2.34369e-05	2.42697e-05	2.50622e-05	2.58816e-05	1.40934e-05	-5.92387e-05
322	0.0758	322	0.0681	322	0.01629		504	2.12491	1.73056	464	1.5375		0.6	0.875605	0.844727		598.781	45.6427		204.776	2001.22	169		0	1	1		1.29785	0.12646		-1.40519	6.46425e-05	3.58245e-05		506.992	4.7496e-05	4.35931e-05	1.75234e-05	3.48273e-05	3.56514e-05	3.64622e-05	3.72863e-05	3.80972e-05	3.89213e-05	3.97454e-05	4.05297e-05	4.13405e-05	2.39831e-05	-5.61686e-05
323	0.0766	323	0.0719	323	0.01565		506	1.64707	1.40341	466	1.50625		0.7	0.905048	1.02862		604.17	162.412		226.804	2225.19	146		64	0.848354	0.921067		1.29867	0.12662		-1.35554	9.36366e-05	0.000113728		507.581	4.50753e-05	6.41436e-05	2.72682e-05	3.66858e-06	3.33103e-06	2.99891e-06	2.66136e-06	2.32924e-06	1.99169e-06	1.65413e-06	1.3329e-06	1.00079e-06	-6.10936e-06	-5.02922e-05
324	0.0777	324	0.0714	324	0.01522		508	1.39838	1.15314	468	1.58125		0.8	0.925417	1.02974		611.432	395.95		243.672	2430.3	118		128	0.672191	0.791884		1.29949	0.12494		-1.30509	9.02879e-06	9.77138e-05		508.171	3.00982e-05	2.33425e-05	4.76496e-05	2.64109e-05	2.55199e-05	2.46433e-05	2.37523e-05	2.28757e-05	2.19847e-05	2.10938e-05	2.02459e-05	1.93693e-05	4.06026e-06	-5.70945e-05
325	0.077	325	0.073	325	0.01436		510	0.82166	0.71905	470	1.5375		0.9	0.940003	1.02852		616.821	681.288		261.792	2698.09	105		192	0.464245	0.640387		1.30032	0.12602		-1.25463	1.61992e-05	-2.3283e-05		508.76	7.0233e-05	2.21334e-07	1.35184e-05	3.43244e-06	2.85037e-06	2.27769e-06	1.69561e-06	1.12293e-06	5.4086e-07	-4.12108e-08	-5.95117e-07	-1.1678e-06	2.06904e-05	-3.51295e-05
326	0.0769	326	0.0746	326	0.01393		512	0.69785	0.59008	472	1.35		1	0.950765	1.00125		623.017	1235.28		281.233	2798.77	123		256	0.324858	0.574424		1.30114	0.12618		-1.20499	4.81913e-05	3.26432e-05		509.35	9.19612e-05	2.02558e-05	1.70076e-05	-2.76258e-05	-2.91702e-05	-3.06897e-05	-3.22341e-05	-3.37536e-05	-3.5298e-05	-3.68424e-05	-3.83121e-05	-3.98316e-05	-9.58168e-06	-5.68613e-05
327	0.0773	327	0.0751	327	0.01329		514	0.72121	0.60334	474	1.2		1.1	0.958911	1.02582		626.89	1496.92		298.253	2973.61	168		320	0.244495	0.499303		1.30197	0.12726		-1.15454	5.36647e-05	3.97322e-06		509.94	7.05292e-05	3.56465e-05	3.73239e-05	-6.14986e-06	-7.62015e-06	-9.06673e-06	-1.0537e-05	-1.19836e-05	-1.34539e-05	-1.49242e-05	-1.63233e-05	-1.77699e-05	-2.16866e-05	-5.39878e-05
328	0.0767	328	0.0734	328	0.01265		516	0.7557	0.62969	476	1.05		1.2	0.965215	1.02749		634.377	1456.53		310.464	3080.09	208		384	0.210216	0.375604		1.3028	0.1265		-1.10489	3.85096e-05	-2.122e-05		510.53	3.40686e-05	1.2965e-05	3.40938e-05	1.82093e-05	1.75125e-05	1.68269e-05	1.613e-05	1.54444e-05	1.47476e-05	1.40507e-05	1.33876e-05	1.2702e-05	-9.63677e-06	-6.1773e-05
329	0.0743	329	0.0721	329	0.01222		518	1.02476	0.83616	478	1.01875		1.3	0.970186	1.00131		641.025	1374.88		342.99	3380.87	239		448	0.182066	0.3082		1.30363	0.12759		-1.05444	4.22314e-05	-0.000101594		511.119	4.58742e-05	6.35065e-05	3.39282e-05	-8.26032e-06	-9.30476e-06	-1.03323e-05	-1.13768e-05	-1.24044e-05	-1.34488e-05	-1.44932e-05	-1.54871e-05	-1.65147e-05	-1.18882e-05	-4.45266e-05
330	0.0733	330	0.07	330	0.01179		520	1.11896	0.94177	480	1.05		1.4	0.974173	1.01732		644.672	1648.8		370.562	3642.39	209		512	0.105221	0.294673		1.30446	0.12775		-1.00642	0.000131464	-0.000124246		511.709	5.26279e-05	6.62566e-05	1.89158e-05	-1.32965e-05	-1.38917e-05	-1.44772e-05	-1.50724e-05	-1.56579e-05	-1.62531e-05	-1.68482e-05	-1.74146e-05	-1.80001e-05	-2.50281e-06	-9.15494e-05
331	0.0713	331	0.0662	331	0.01136		522	0.90192	0.77556	482	1.0625						650.255	2278.3		382.594	3798.39	316		576	0.0824064	0.221969		1.30529	0.12791		-0.95434	0.000140383	-6.68218e-05		512.299	7.0708e-05	7.45445e-05	-1.08013e-05	-7.28851e-06	-6.46689e-06	-5.65851e-06	-4.83689e-06	-4.02851e-06	-3.20689e-06	-2.38526e-06	-1.60339e-06	-7.95018e-07	-2.48648e-06	-0.00011225
332	0.0667	332	0.0654	332	0.01072		524	0.98278	0.81495	484	1.05625						--	--		412.496	4059.53	250		640	0.0768445	0.18069		1.30612	0.12808		-0.90633	4.76798e-05	1.96909e-05		512.889	8.28475e-05	3.25405e-05	-9.89721e-07	1.03202e-05	1.08585e-05	1.1388e-05	1.19262e-05	1.24557e-05	1.29939e-05	1.35321e-05	1.40443e-05	1.45738e-05	-6.76171e-06	-9.01968e-05
333	0.0645	333	0.0615	333	0.0105		526	1.32377	1.09508	486	1.06875									440.58	4301.08	210		704	0.0538025	0.1336		1.30696	0.12824		-0.85424	4.23498e-05	6.43685e-05		513.479	8.23999e-06	9.10326e-06	-6.6587e-06	3.21236e-05	3.35174e-05	3.48888e-05	3.62826e-05	3.7654e-05	3.90478e-05	4.04416e-05	4.1768e-05	4.31394e-05	3.73019e-05	-7.98613e-05
334	0.0643	334	0.0594	334	0.01007		528	1.58262	1.32655	488	1.14375									463.972	4547.35	270		768	0.0300795	0.111054		1.30779	0.12654		-0.80623	6.12211e-05	0.000118406		514.069	1.07565e-05	1.56731e-05	-1.60366e-05	1.74288e-05	1.87909e-05	2.01311e-05	2.14932e-05	2.28333e-05	2.41954e-05	2.55575e-05	2.68537e-05	2.70702e-05	1.02792e-06	-8.3897e-05
335	0.0605	335	0.0552	335	0.00965		530	1.0902	0.87578	490	1.16875									495.062	4844.85	200		832	0.0259932	0.0983637		1.30863	0.12577		-0.75333	7.85941e-05	6.87538e-05		514.659	5.57929e-05	-3.499e-06	-9.94047e-06	-1.43277e-05	-1.44997e-05	-1.4669e-05	-1.4841e-05	-1.50103e-05	-1.51823e-05	-1.53543e-05	-1.5518e-05	-9.58764e-06	1.57232e-05	-7.23437e-05
336	0.0586	336	0.0524	336	0.00922		532	0.93958	0.79725	492	1.36875													896	0.0322361	0.0721923		1.30946	0.12593		-0.70369	1.76613e-05	1.91408e-05		515.25	6.09824e-05	1.18883e-05	2.82621e-05	-1.86332e-05	-2.03073e-05	-2.19543e-05	-2.36283e-05	-2.52753e-05	-2.69493e-05	-2.86233e-05	-3.02163e-05	-2.62664e-05	-1.78755e-05	-6.94491e-05
337	0.0546	337	0.0485	337	0.009		534	0.88451	0.72056	494	1.7													960	0.0280363	0.0687058		1.3103	0.12609		-0.65567	9.25223e-08	-1.56693e-05		515.84	4.95786e-05	3.30212e-05	2.91958e-06	-2.30727e-05	-2.36708e-05	-2.42593e-05	-2.48575e-05	-2.5446e-05	-2.60441e-05	-2.66422e-05	-2.72114e-05	-8.72786e-06	6.88378e-06	-7.76177e-05
338	0.0522	338	0.0442	338	0.00857		536	0.89128	0.74949	496	2.15625													1024	0.0330306	0.047183		1.31114	0.12625		-0.60522	5.3211e-06	1.75333e-05		516.43	6.93554e-05	4.02755e-05	-2.03102e-05	-6.60956e-07	3.63476e-07	1.37138e-06	2.39582e-06	3.40372e-06	4.42816e-06	5.45259e-06	6.42745e-06	1.19256e-05	-2.44152e-05	-7.18172e-05
339	0.0504	339	0.0419	339	0.00814		538	0.8733	0.71416	498	2.45													1088	0.0150965	0.0321216		1.31198	0.12735		-0.55558	-3.97479e-05	8.97354e-05		517.02	6.48344e-05	1.68542e-05	1.08022e-05	-2.54943e-05	-2.66401e-05	-2.77674e-05	-2.89131e-05	-3.00404e-05	-3.11862e-05	-3.2332e-05	-3.34223e-05	-2.4393e-05	-4.28629e-05	-6.10596e-05
340	0.0484	340	0.0398	340	0.00772		540	0.79858	0.68979	500	2.33125													1152	0.0015891	0.0321216		1.31282	0.12845		-0.50512	-7.06756e-05	0		517.611	2.34846e-05	1.29707e-05	4.63402e-05	5.95239e-05	5.96963e-05	5.98658e-05	6.00382e-05	6.02078e-05	6.03801e-05	6.05525e-05	6.07165e-05	2.74096e-05	-4.0315e-05	-7.14703e-05
341	0.0468	341	0.036	341	0.00729		542	0.78345	0.63989	502	1.84375													1216	0.00703746	0.019617		1.31366	0.12956		-0.45467	0	0		518.201	7.5554e-05	7.34223e-05	2.58504e-05	1.68558e-05	1.69093e-05	1.69621e-05	1.70156e-05	1.70683e-05	1.71219e-05	1.71755e-05	1.72265e-05	-2.00134e-05	-3.87291e-05	-6.06861e-05
342	0.0434	342	0.034	342	0.00707		544	0.7591	0.63029	504	1.425													1280	0.0120318	0.00971551		1.31451	0.12784		-0.40502	0	0		518.792	5.21021e-05	5.99385e-05	4.31374e-05	2.43677e-05	2.39263e-05	2.34921e-05	2.30508e-05	2.26165e-05	2.21752e-05	2.17338e-05	2.13138e-05	-3.23745e-05	-3.73879e-05	-6.32892e-05
343	0.0416	343	0.0323	343	0.00643		546	0.82103	0.68893	506	1.29375													1344	0.00896708	0.000557828		1.31535	0.12706		-0.35457	0	0		519.382	5.66279e-05	3.60754e-05	4.16215e-05	4.3126e-05	4.31062e-05	4.30868e-05	4.30671e-05	4.30477e-05	4.30279e-05	4.30082e-05	4.29894e-05	1.23411e-05	-6.96941e-05	-6.23124e-05
344	0.0395	344	0.0287	344	0.006		548	0.89197	0.72287	508	1.4125													1408	0.0140749	-0.00432317		1.3162	0.12629		-0.30493	0	0		519.973	9.69662e-05	4.98661e-05	6.0676e-05	2.33599e-05	2.20445e-05	2.07503e-05	1.94349e-05	1.81407e-05	1.68253e-05	1.55099e-05	1.42581e-05	-4.28008e-05	-7.30552e-05	-5.76034e-05
345	0.0396	345	0.0265	345	0.00557		550	0.83269	0.6668	510	1.44375																	1.31704	0.12833		-0.25284	0	0		520.563	7.67675e-05	5.8469e-05	1.72319e-05	5.13325e-06	5.0211e-06	4.91076e-06	4.79861e-06	4.68827e-06	4.57613e-06	4.46398e-06	4.35726e-06	-4.24351e-05	-7.37349e-05	-5.16746e-05
346	0.0369	346	0.0262	346	0.00514		552	0.76802	0.615	512	1.33125																	1.31789	0.12944		-0.20483	0	0		521.154	3.59266e-05	1.33297e-05	2.55605e-05	2.24848e-05	2.22922e-05	2.21026e-05	2.191e-05	2.17204e-05	2.15278e-05	2.13351e-05	2.11518e-05	-2.32381e-05	-7.3693e-05	-7.80601e-05
347	0.0362	347	0.0226	347	0.0045		554	1.19128	0.96709	514	1.18125																	1.31874	0.13056		-0.15275	0	0		521.745	3.43829e-05	-3.1758e-06	-4.63097e-06	6.66303e-05	6.87804e-05	7.08959e-05	7.3046e-05	7.51615e-05	7.73116e-05	7.94617e-05	8.15078e-05	-1.94777e-05	-4.17664e-05	-7.84578e-05
348	0.0354	348	0.0217	348	0.00429		556	2.13963	1.75089	516	1.20625																	1.31959	0.13169		-0.10636	0	0		522.336	2.98714e-05	1.7518e-05	-7.96108e-06	5.51162e-05	5.72229e-05	5.92957e-05	6.14024e-05	6.34751e-05	6.55818e-05	6.76885e-05	6.96933e-05	-3.40968e-05	-5.93094e-05	-8.18142e-05
349	0.0355	349	0.0208	349	0.00386		558	2.32153	1.92298	518	1.4875																	1.32044	0.1309		-0.05428	0	0		522.926	7.69337e-05	5.68288e-05	-2.11429e-05	9.12821e-06	1.05331e-05	1.19153e-05	1.33202e-05	1.47024e-05	1.61073e-05	1.75122e-05	1.88491e-05	-4.49775e-05	-4.27506e-05	-7.95199e-05
350	0.0334	350	0.0179	350	0.00364		560	2.75973	2.22947	520	1.8625																	1.32129	0.13203		-0.00789	0	0		523.517	6.68288e-05	-8.96372e-06	8.72893e-06	-2.87322e-05	-3.00844e-05	-3.14148e-05	-3.2767e-05	-3.40974e-05	-3.54496e-05	-3.68018e-05	-3.54406e-05	2.87008e-05	-1.31836e-05	-0.000105484
351	0.0334	351	0.0188	351	0.00343		562	2.5751	2.08088	522	1.9375																	1.32214	0.13124		0.04582	0.00363	-0.000436134		524.108	6.40627e-05	-3.5885e-05	1.38411e-05	7.06562e-06	6.4163e-06	5.77744e-06	5.12812e-06	4.48927e-06	3.83994e-06	3.19061e-06	3.98239e-06	9.08528e-06	-8.10969e-05	-5.08592e-05
352	0.034	352	0.0186	352	0.003		564	1.1774	0.95034	524	1.66875																	1.323	0.1295		0.09465	0.00519	0.00535		524.699	7.63781e-05	9.98186e-06	2.93665e-05	2.3941e-05	2.35664e-05	2.31979e-05	2.28233e-05	2.24547e-05	2.20802e-05	2.17056e-05	1.15766e-05	-3.90973e-05	-1.10853e-05	-6.61083e-05
353	0.0334	353	0.0169	353	0.00236		566	1.32556	1.0598	526	1.3625																	1.32385	0.12871		0.14429	0.00611	0.00687		525.29	8.63529e-05	5.34195e-05	2.25373e-05	4.15837e-05	4.23123e-05	4.30291e-05	4.37576e-05	4.44744e-05	4.5203e-05	4.59315e-05	2.18214e-05	-6.96963e-05	-4.87051e-05	-7.69039e-05
354	0.034	354	0.0181	354	0.00236		568	1.10564	0.86716	528	1.18125																	1.32471	0.12888		0.19475	0.00678	0.00738		525.881	0.000106592	5.01442e-05	1.81825e-05	4.97964e-05	5.08856e-05	5.19572e-05	5.30464e-05	5.4118e-05	5.52072e-05	5.62964e-05	2.11887e-05	-7.47051e-05	-4.33126e-05	-6.40837e-05
355	0.0313	355	0.0169	355	0.00193		570	1.10476	0.90763	530	1.11875																	1.32557	0.12905		0.24439	0.00715	0.00758		526.472	0.000100483	-4.2559e-06	5.40818e-06	1.96501e-05	1.98903e-05	2.01265e-05	2.03667e-05	2.06029e-05	2.08431e-05	2.10832e-05	-2.05475e-05	-8.15596e-05	-2.52861e-06	-2.51045e-05
356	0.0325	356	0.016	356	0.0015		572	1.67042	1.31635	532	1.11875																	1.32642	0.13017		0.2924	0.00729	0.00768		527.064	7.70375e-05	1.41194e-05	3.87105e-05	5.63767e-05	5.66775e-05	5.69735e-05	5.72743e-05	5.75703e-05	5.78711e-05	5.81719e-05	2.61839e-05	-1.93425e-05	-1.35036e-05	-6.17774e-05
357	0.0336	357	0.0174	357	0.00129		574	1.39609	1.12245	534	1.11875																	1.32728	0.1313		0.34449	0.00753	0.00778		527.655	7.49315e-05	7.85039e-05	5.72997e-06	5.00728e-05	5.1847e-05	5.35926e-05	5.53668e-05	5.71124e-05	5.88867e-05	6.06609e-05	4.52321e-05	-1.41447e-05	-6.79506e-05	-8.25881e-05
358	0.0332	358	0.018	358	0.00107		576	0.924	0.74168	536	1.06875																	1.32815	0.13243		0.39494	0.00787	0.00799		528.246	2.48762e-05	8.10429e-05	2.14681e-05	6.11301e-05	6.27576e-05	6.43588e-05	6.59862e-05	6.75874e-05	6.92149e-05	7.08424e-05	2.66127e-05	-5.59404e-05	-6.05144e-05	-6.30275e-05
359	0.0321	359	0.0159	359	0.000857339		578	0.98351	0.78413	538	1.0125																	1.32901	0.1326		0.44703	0.00799	0.00828		528.837	9.13478e-05	9.39967e-05	1.93495e-05	4.16989e-05	4.28143e-05	4.39118e-05	4.50272e-05	4.61246e-05	4.72401e-05	4.83555e-05	-4.35967e-06	-5.51476e-05	-8.74698e-05	-9.02111e-05
360	0.0317	360	0.0162	360	0.000857339		580	1.02586	0.83925	540	0.9875																	1.32987	0.13278		0.49504	0.00796	0.0085		529.429	9.96995e-05	5.98111e-05	1.32338e-05	4.30437e-05	4.41571e-05	4.52526e-05	4.6366e-05	4.74615e-05	4.8575e-05	4.96884e-05	-3.94793e-05	-6.16615e-05	-5.65199e-05	-8.98162e-05
361	0.0343	361	0.0189	361	0.000643004		582	1.15263	0.9476	542	0.96875																	1.33073	0.13198		0.5455	0.00806	0.00852		530.02	7.35457e-05	6.26021e-06	3.69862e-06	3.58412e-05	3.67463e-05	3.76368e-05	3.85419e-05	3.94323e-05	4.03374e-05	4.12425e-05	-4.3045e-05	-6.4222e-05	-5.04579e-05	-6.193e-05
362	0.0351	362	0.0187	362	0.000857339		584	1.5731	1.2519	544	0.9875																	1.3316	0.13119		0.59514	0.00828	0.00836		530.612	3.30454e-05	1.80422e-05	2.49693e-06	4.80695e-05	4.95108e-05	5.09288e-05	5.23701e-05	5.37881e-05	5.52293e-05	5.66706e-05	-3.03309e-05	-4.32802e-05	-3.96964e-05	-4.3294e-05
363	0.0343	363	0.0192	363	0.000428669		586	1.99439	1.66042	546	1.06875																	1.33247	0.13039		0.64315	0.00844	0.00835		531.203	5.28192e-05	3.75493e-05	-4.44887e-05	1.50243e-05	1.72471e-05	1.94341e-05	2.1657e-05	2.3844e-05	2.60668e-05	2.82897e-05	-2.88267e-05	-2.05259e-05	-2.64257e-05	-4.43855e-05
364	0.0366	364	0.0177	364	-0.000214335		588	1.5998	1.30907	548	1.20625																	1.33333	0.1325		0.69524	0.00859	0.00873		531.795	4.52186e-05	4.67258e-06	-1.47927e-05	1.11289e-05	1.19735e-05	1.28044e-05	1.36489e-05	1.44798e-05	1.53244e-05	1.61689e-05	-3.73758e-05	-3.70189e-05	-4.28028e-05	-3.16539e-05
365	0.0358	365	0.0187	365	-0.000428669		590	1.82265	1.48431	550	1.35																	1.3342	0.1317		0.74325	0.00876	0.00881		532.386	6.79263e-05	7.56777e-06	-6.65622e-06	4.6432e-05	4.80299e-05	4.96021e-05	5.12e-05	5.27721e-05	5.43701e-05	5.5968e-05	-2.01454e-05	-5.99839e-05	-3.66104e-05	-3.74173e-05
366	0.0363	366	0.0195	366	-0.000428669		592	1.73386	1.43685	552	1.3875																	1.33507	0.13187		0.79533	0.00864	0.00862		532.978	6.4232e-05	3.19521e-05	-2.40048e-05	2.32635e-05	2.4938e-05	2.65855e-05	2.82601e-05	2.99076e-05	3.15821e-05	3.32566e-05	-2.38295e-05	-4.79948e-05	-2.80785e-05	-3.88469e-05
367	0.0346	367	0.0166	367	-0.000428669		594	1.43883	1.1259	554	1.38125																	1.33594	0.13204		0.84172	0.00851	0.00848		533.57	7.7721e-05	4.56035e-05	-3.37908e-05	1.11058e-05	1.28358e-05	1.4538e-05	1.6268e-05	1.79702e-05	1.97002e-05	2.14303e-05	-4.17125e-05	-4.45962e-05	-7.14552e-05	-6.26116e-05
368	0.0376	368	0.0194	368	-0.000428669		596	1.75428	1.42825	556	1.3625																	1.33681	0.13124		0.8938	0.00868	0.00842		534.162	8.06334e-05	4.80861e-05	-2.31697e-05	4.96385e-05	5.21563e-05	5.46335e-05	5.71513e-05	5.96284e-05	6.21462e-05	6.4664e-05	-0.000121146	-4.70175e-05	-7.18035e-05	-4.86377e-05
369	0.0367	369	0.0193	369	-0.000857339		598	2.45132	1.95855	558	1.3375																	1.33769	0.12948		0.94182	0.00866	0.0086		534.753	3.77911e-05	2.15005e-05	9.14984e-06	7.59757e-05	7.80175e-05	8.00265e-05	8.20683e-05	8.40773e-05	8.61191e-05	8.05886e-05	-9.91697e-05	-2.65803e-05	-5.83917e-05	-8.72018e-05
370	0.0369	370	0.0203	370	-0.00107		600	3.06964	2.41917	560	1.325																	1.33856	0.12965		0.99472	0.00854	0.00888		535.345	3.17821e-05	4.35616e-05	2.35163e-05	0.00011514	0.000117975	0.000120764	0.000123599	0.000126389	0.000129224	0.000117184	-4.0897e-05	-5.7255e-05	-8.13799e-05	-7.83328e-05
371	0.0373	371	0.0198	371	-0.00107		602	3.75076	2.91793	562	1.2875																	1.33944	0.12982		1.04192	0.00858	0.00891		535.937	5.85024e-05	1.12086e-05	-1.83964e-07	0.000100912	0.00010392	0.00010688	0.000109888	0.000112848	0.000115856	9.5384e-05	-5.37502e-05	-2.83645e-06	-0.000102396	-5.12549e-05
372	0.0358	372	0.0191	372	-0.00129		604	5.02507	3.78905	564	1.23125																	1.34031	0.13096		1.09481	0.00823	0.00889		536.529	8.94046e-05	8.00371e-06	-2.67843e-05	4.92445e-05	5.15929e-05	5.39034e-05	5.62517e-05	5.85622e-05	6.09106e-05	4.05883e-05	-5.48762e-05	6.99041e-07	-7.6446e-05	-4.51114e-05
373	0.0375	373	0.0196	373	-0.00129		606	6.60032	4.89367	566	1.23125																	1.34119	0.13211		1.14446	0.00799	0.00872		537.121	6.06873e-05	4.00039e-05	-7.56019e-06	6.01009e-05	6.2322e-05	6.45073e-05	6.67284e-05	6.89137e-05	7.11348e-05	4.47483e-05	-5.14096e-05	-4.27658e-05	-9.12169e-05	-3.40949e-05
374	0.036	374	0.0188	374	-0.000857339		608	8.21828	6.17383	568	1.25																	1.34207	0.13326		1.19491	0.00793	0.00881		537.713	5.21678e-05	8.91795e-05	1.71427e-05	6.88432e-05	7.0754e-05	7.2634e-05	7.45447e-05	7.64247e-05	7.83354e-05	4.87079e-05	-4.06674e-05	-5.79649e-05	-8.77404e-05	-5.59686e-05
375	0.0381	375	0.0193	375	-0.000428669		610	10.0886	7.51129	570	1.29375																	1.34295	0.13245		1.24537	0.00796	0.00881		538.305	8.38793e-05	7.58943e-05	-1.74664e-05	4.77748e-05	5.01327e-05	5.24526e-05	5.48105e-05	5.71304e-05	5.94883e-05	2.0594e-05	-6.01058e-05	-3.87643e-05	-5.7605e-05	-1.17762e-05
376	0.0384	376	0.0203	376	-1.48725e-18		612	11.7061	8.65587	572	1.34375																	1.34383	0.13361		1.29664	0.00809	0.0087		538.898	0.000121278	7.17593e-05	-5.82533e-05	4.96098e-05	5.33565e-05	5.70428e-05	6.07895e-05	6.44758e-05	6.82226e-05	2.09699e-05	-6.30371e-05	-5.50194e-05	-7.05704e-05	-7.74178e-06
377	0.0385	377	0.0206	377	0.000214335		614	12.172	9.29677	574	1.41875																	1.34471	0.13378		1.34546	0.00829	0.00873		539.49	9.9572e-05	8.88858e-05	-4.78126e-05	2.94712e-05	3.23879e-05	3.52575e-05	3.81741e-05	4.10437e-05	4.39604e-05	-1.32677e-05	-7.63227e-05	-5.91107e-05	-0.000100153	-5.89492e-06
378	0.0394	378	0.0221	378	0.00107		616	12.1316	9.2469	576	1.525																	1.3456	0.13396		1.39511	0.00863	0.00857		540.082	7.42664e-05	7.46226e-05	-3.30669e-05	4.9251e-05	5.21763e-05	5.50544e-05	5.79797e-05	6.08578e-05	6.37831e-05	-1.56628e-05	-8.28944e-05	-4.41711e-05	-6.29439e-05	-2.59789e-06
379	0.0397	379	0.0216	379	0.0015		618	11.4828	9.04384	578	1.6																	1.34648	0.13315		1.44556	0.00888	0.00865		540.674	7.47519e-05	5.94718e-05	-1.1733e-05	6.36533e-05	6.61797e-05	6.86654e-05	7.11918e-05	7.36775e-05	7.62039e-05	-2.23478e-05	-0.000105116	-3.74645e-05	-1.51159e-05	-9.06051e-06
380	0.0408	380	0.0237	380	0.00214		620	10.4029	8.34266	580	1.6125																	1.34737	0.13332		1.49765	0.00894	0.00875		541.267	0.000153296	8.34073e-05	-1.98184e-05	8.22042e-05	8.56014e-05	8.89438e-05	9.2341e-05	9.56834e-05	9.90806e-05	-2.27017e-05	-0.000101928	-2.47031e-05	-5.01424e-05	-6.08751e-05
381	0.0428	381	0.0258	381	0.003		622	8.85685	7.13973	582	1.55625																	1.34826	0.13449		1.54566	0.00888	0.00882		541.859	0.00015675	7.3569e-05	-5.54723e-06	3.66434e-05	3.81727e-05	3.96773e-05	4.12066e-05	4.27112e-05	4.42405e-05	-4.961e-05	-7.8125e-05	-4.93253e-05	-8.07817e-05	-5.21249e-05
382	0.0434	382	0.0278	382	0.00364		624	7.44126	6.05025	584	1.4375																	1.34914	0.13466		1.59612	0.00891	0.0089		542.452	0.000144294	7.30476e-05	-1.30979e-05	9.65728e-05	0.000100113	0.000103595	0.000107135	0.000110618	0.000114158	-6.10583e-05	-9.74399e-05	-8.61871e-05	-9.00085e-05	-1.96726e-05
383	0.0468	383	0.0306	383	0.00429		626	6.80023	5.44019	586	1.35625																	1.35003	0.13484		1.64576	0.00883	0.00895		543.044	8.94531e-05	3.48052e-05	-4.27204e-05	0.000114549	0.000119449	0.00012427	0.00012917	0.000133991	0.000138891	-6.68183e-05	-6.74215e-05	-4.40717e-05	-4.87381e-05	-1.55866e-05
384	0.0496	384	0.0347	384	0.00472		628	6.34013	5.12636	588	1.3375																	1.35092	0.13601		1.69377	0.00888	0.00904		543.637	6.67362e-05	1.80871e-05	-3.70094e-06	9.7199e-05	0.000100204	0.00010316	0.000106165	0.000109121	0.000112126	-3.83236e-05	-5.9458e-05	-4.11974e-05	-8.12031e-05	-1.31999e-05
385	0.0543	385	0.0396	385	0.00557		630	5.61772	4.61573	590	1.46875																	1.35182	0.13619		1.74423	0.00896	0.00906		544.229	8.65547e-05	0.000111506	-2.69351e-05	5.02149e-05	5.30906e-05	5.59199e-05	5.87956e-05	6.1625e-05	6.45007e-05	-6.59775e-05	-6.06299e-05	-3.66495e-05	-6.43385e-05	-4.29982e-05
386	0.0573	386	0.0445	386	0.006		632	5.15047	4.31777	592	1.64375																	1.35271	0.13538		1.79468	0.00902	0.00896		544.822	2.82552e-05	5.71467e-05	-4.24257e-05	0.000103611	0.000108322	0.000112956	0.000117667	0.000122301	0.000127012	-4.52603e-05	-3.55608e-05	1.34894e-05	-6.90495e-05	-7.86443e-05
387	0.061	387	0.0497	387	0.00664		634	4.77106	3.90878	594	1.85																	1.3536	0.13456		1.84433	0.00917	0.00865		545.415	5.84566e-05	4.51066e-05	-7.98888e-06	7.76794e-05	8.04038e-05	8.30842e-05	8.58085e-05	8.84889e-05	9.12133e-05	-7.29514e-05	-6.92041e-05	-9.71194e-06	-0.000106414	-7.80564e-05
388	0.0667	388	0.0567	388	0.00707		636	4.50067	3.76637	596	2.05625																	1.3545	0.13474		1.89478	0.00937	0.00856		546.007	6.57063e-05	7.62522e-05	-6.56279e-05	2.14758e-05	2.46329e-05	2.77391e-05	3.08962e-05	3.40024e-05	3.71594e-05	-0.00010882	-3.04644e-05	-3.40142e-05	-8.63596e-05	-7.96541e-06
389	0.0713	389	0.063	389	0.00814		638	4.52522	3.7063	598	2.3																	1.35539	0.13392		1.94442	0.00956	0.00867		546.6	0.000118919	9.15291e-05	-2.63466e-05	-2.10537e-05	-2.04128e-05	-1.97823e-05	-1.91414e-05	-1.85108e-05	-1.78699e-05	-0.000119173	-5.55658e-05	-1.65295e-05	-4.55568e-05	-4.14207e-05
390	0.0782	390	0.0717	390	0.00922		640	4.60625	3.75011	600	2.7125																	1.35629	0.1341		1.99488	0.00951	0.00876		547.193	0.000177061	9.29454e-05	-2.43205e-05	-4.16458e-05	-4.17113e-05	-4.17757e-05	-4.18411e-05	-4.19055e-05	-4.1971e-05	-7.34774e-05	-4.1147e-05	-4.165e-05	-8.27819e-05	-3.78047e-05
391	0.0835	391	0.0775	391	0.0105		642	4.70393	3.79927	602	3.2875																	1.35719	0.13528		2.04452	0.00937	0.00897		547.786	0.000153039	3.91911e-06	-4.25057e-05	0.000194318	0.000201263	0.000208095	0.00021504	0.000221873	0.000228817	-6.41538e-05	-8.58156e-05	-7.24041e-05	-0.000147235	-3.45767e-05
392	0.0895	392	0.0857	392	0.01286		644	4.6676	3.85773	604	4.05																	1.35809	0.13546		2.09498	0.00931	0.009		548.379	5.77406e-05	8.92044e-05	4.47368e-05	0.00017758	0.000181624	0.000185603	0.000189646	0.000193625	0.000197668	-1.69533e-05	-2.9809e-06	-0.000181216	-0.000178692	-9.30516e-05
393	0.0954	393	0.0945	393	0.01479		646	4.95918	4.09398	606	4.90625																	1.35899	0.13564		2.14543	0.00941	0.00891		548.972	8.3004e-05	0.000181165	-7.40216e-06	2.19105e-06	3.30243e-06	4.39589e-06	5.50727e-06	6.60073e-06	6.49345e-06	-5.30917e-05	-0.000146563	-9.84383e-05	2.47828e-06	-6.06559e-05
394	0.103	394	0.1014	394	0.01908		648	5.64326	4.66025	608	5.7875																	1.35989	0.13582		2.19507	0.0096	0.00886		549.565	0.00016071	0.000122795	-5.3536e-05	-4.56327e-05	-4.47147e-05	-4.38114e-05	-4.28934e-05	-4.19902e-05	-4.05145e-05	-3.14592e-05	-4.97234e-05	-8.31468e-05	-6.19018e-05	-3.54041e-05
395	0.1092	395	0.1093	395	0.02315		650	6.25844	5.14183	610	6.875																	1.3608	0.13499		2.24553	0.00966	0.00871		550.158	0.000221078	0.00013456	-2.56273e-05	-1.85866e-05	-1.78072e-05	-1.70403e-05	-1.62608e-05	-1.54939e-05	-1.97227e-05	-6.78132e-05	-6.66418e-05	-5.92536e-05	-7.93774e-05	-6.12626e-06
396	0.1155	396	0.1184	396	0.02829		652	6.96436	5.72182	612	7.875																	1.3617	0.13618		2.29517	0.00954	0.00861		550.751	0.000158842	0.000235916	-2.7673e-06	7.48337e-05	7.80448e-05	8.12041e-05	8.44151e-05	8.75744e-05	7.44717e-05	-3.477e-05	-5.9435e-05	-0.000186322	-0.00017828	4.28569e-05
397	0.1228	397	0.1263	397	0.03365		654	7.53263	6.19027	614	8.8125																	1.36261	0.13636		2.34563	0.0095	0.00864		551.344	0.000162341	0.000148979	-1.97553e-05	8.30789e-05	8.66824e-05	9.02279e-05	9.38315e-05	9.73769e-05	6.27722e-05	-0.00013152	-0.000131553	-4.77893e-05	-0.000125947	4.87483e-05
398	0.1307	398	0.1373	398	0.03879		656	8.42076	6.75808	616	9.5625																	1.36352	0.13654		2.39608	0.00945	0.00855		551.938	0.000239689	0.000134748	-5.86492e-05	-9.2508e-05	-9.27864e-05	-9.30604e-05	-9.33388e-05	-9.36128e-05	-0.000112127	-0.000145163	7.47723e-06	-2.60203e-05	-5.62681e-05	-0.000108115
399	0.1384	399	0.1468	399	0.04351		658	9.37883	7.54116	618	10.0625																	1.36442	0.13571		2.4441	0.00948	0.00847		552.531	0.000198045	0.000172642	-3.97355e-05	-6.05818e-05	-6.03661e-05	-6.01538e-05	-5.99381e-05	-5.97258e-05	-7.39974e-05	-0.000108637	-8.57576e-05	-0.000152817	-0.000108541	1.62095e-05
400	0.1471	400	0.1587	400	0.04715		660	10.1675	8.37459	620	9.9375																	1.36533	0.1359		2.49374	0.00967	0.00873		553.124	0.000128535	0.000134579	-1.85005e-05	5.14433e-05	5.40509e-05	5.66164e-05	5.9224e-05	6.17896e-05	-1.46462e-05	-0.000177004	-8.4049e-05	-0.000192731	-7.57966e-05	3.90749e-06
401	0.1552	401	0.1678	401	0.04951		662	11.3087	8.95336	622	9.5625																	1.36624	0.13608		2.54582	0.00964	0.00881		553.718	0.000180995	-1.51192e-05	3.80397e-05	0.000104697	0.0001063	0.000107878	0.000109482	0.00011106	6.01758e-05	-4.13785e-05	-5.47338e-05	-0.000175551	-0.000107923	-9.25142e-05
402	0.1635	402	0.1769	402	0.05058		664	12.0454	9.9319	624	8.9375																	1.36716	0.13626		2.59465	0.00946	0.00864		554.311	0.000142167	0.000129582	-1.13315e-05	9.77909e-05	0.000101434	0.000105019	0.000108662	0.000112246	2.15579e-05	-0.000115509	-7.80404e-05	-0.000147352	-4.309e-05	-3.4291e-05
403	0.1744	403	0.1911	403	0.05015		666	12.3342	10.1789	626	8.3125																	1.36807	0.13745		2.64673	0.0094	0.00882		554.905	0.000180856	0.000246519	-6.49393e-05	0.000182568	0.000190829	0.000198957	0.000207218	0.000215346	5.49312e-05	-0.000201959	-0.000165487	-0.000148518	-6.45853e-05	2.82215e-06
404	0.1826	404	0.2019	404	0.04908		668	12.9444	10.7569	628	7.75																	1.36898	0.13764		2.69638	0.00961	0.00906		555.498	0.000125499	0.000118331	2.17841e-05	0.000174427	0.00017913	0.000183757	0.00018846	0.000193087	0.000104327	-0.000110757	-0.00015202	-6.68974e-05	-0.000105083	-6.25952e-05
405	0.1934	405	0.2154	405	0.04758		670	13.1928	10.6866	630	7.25																	1.3699	0.13884		2.74439	0.00978	0.00915		556.092	2.00657e-05	7.06862e-05	-4.34246e-06	0.000107673	0.000111172	0.000114616	0.000118116	0.000121559	2.14574e-05	-0.000182724	-0.000156169	-4.07047e-05	-3.48845e-07	-2.3953e-05
406	0.2043	406	0.2283	406	0.04651		672	12.1758	10.001	632	6.875																	1.37082	0.13801		2.79892	0.00996	0.00891		556.685	0.000216621	9.47237e-05	-0.000116742	8.67477e-05	9.32507e-05	9.96487e-05	0.000106152	0.00011255	-9.79807e-05	-0.000171611	-1.35109e-05	-8.67349e-05	-2.71142e-05	-7.06253e-05
407	0.2164	407	0.2427	407	0.04608		674	11.268	9.16963	634	6.5																	1.37173	0.13921		2.84693	0.00978	0.00879		557.279	0.000293528	0.000295103	-0.000128505	3.25571e-05	3.86641e-05	4.46726e-05	5.07796e-05	5.67881e-05	-4.065e-05	-4.67456e-05	-6.55972e-05	-0.000213754	-0.000203657	-8.95448e-05
408	0.2285	408	0.2559	408	0.04715		676	10.2141	8.33237	636	6.3125																	1.37265	0.13838		2.89494	0.00942	0.00894		557.873	0.000257544	0.000274342	-0.000179223	-6.56026e-05	-6.07414e-05	-5.59586e-05	-5.10975e-05	-4.63147e-05	-5.46515e-05	-7.14501e-06	-4.66733e-05	-0.000169861	-0.000195083	-0.000173025
409	0.2402	409	0.2722	409	0.05015		678	9.50358	7.8152	638	6.3125																	1.37357	0.13754		2.94296	0.0094	0.00899		558.467	0.000210079	0.000156641	1.3259e-05	1.12618e-05	1.16897e-05	1.21106e-05	1.25384e-05	1.29593e-05	-0.000110164	-0.000134334	-3.12234e-05	-8.40699e-05	-0.000152354	-0.000114018
410	0.2524	410	0.2866	410	0.05551		680	6.42518	5.14514	640	6.4375																	1.3745	0.13773		2.99504	0.00945	0.00902		559.061	0.000291479	0.000261688	8.56505e-06	-6.0205e-05	-6.1292e-05	-6.23614e-05	-6.34484e-05	-6.45178e-05	-0.0001963	-0.000122864	-3.26473e-05	-8.87656e-05	-0.000105037	-9.04413e-05
411	0.2644	411	0.3019	411	0.0643		682	5.50572	4.36004	642	6.75																	1.37542	0.13791		3.0455	0.00929	0.00912		559.655	0.000345184	0.000226423	-0.00021525	-8.5592e-06	-1.22378e-06	5.99333e-06	1.33288e-05	2.05459e-05	-4.69062e-05	-0.000140855	-0.000102546	3.63774e-05	-0.0001403	-5.71952e-05
412	0.2752	412	0.3163	412	0.07716		684	4.80979	3.77998	644	7																	1.37634	0.1381		3.09758	0.00934	0.00913		560.248	7.83635e-05	0.000131104	-0.000143135	9.72715e-05	0.000105047	0.000112697	0.000120472	0.000128122	-9.49865e-05	-8.30996e-05	-5.07222e-05	3.08294e-05	1.90385e-05	1.32466e-05
413	0.2834	413	0.3264	413	0.09559		686	4.31986	3.27783	646	7.4375																	1.37727	0.13726		3.14397	0.00939	0.00901		560.842	0.000292104	0.000215527	-4.95982e-05	6.40993e-05	6.8181e-05	7.21968e-05	7.62785e-05	8.02944e-05	-0.000205646	-9.88319e-06	-0.000137733	-0.000124622	-7.55292e-05	1.42472e-05
414	0.2891	414	0.336	414	0.11981		688	3.8517	2.91286	648	7.9375																	1.3782	0.13744		3.18954	0.00954	0.0089		561.437	0.000322541	0.0001135	-0.000172241	-0.00013843	-0.000136594	-0.000134787	-0.000132951	-0.000131144	-0.000294652	-3.56036e-05	-7.83901e-05	-8.7232e-05	7.57418e-05	4.33809e-06
415	0.2943	415	0.3439	415	0.15025		690	3.3822	2.54222	650	8.375																	1.37912	0.13763		3.24325	0.00944	0.00871		562.031	0.000266413	0.000255784	-0.000126481	7.6192e-06	1.26784e-05	1.76561e-05	2.27153e-05	2.76929e-05	-0.000122489	-5.88052e-05	-3.71316e-05	-4.01969e-05	-0.000180741	-2.8405e-05
416	0.2957	416	0.346	416	0.1884		692	3.07567	2.2769	652	8.9375																	1.38005	0.13679		3.29371	0.0095	0.00879		562.625	0.000288289	0.000236327	-7.91318e-05	7.06125e-05	7.58545e-05	8.10119e-05	8.62538e-05	9.14113e-05	-7.29468e-05	-5.62912e-05	-5.06685e-05	-0.000176516	-0.000123664	-3.82543e-05
417	0.2955	417	0.3473	417	0.2377		694	2.97479	2.10539	654	9.625																	1.38098	0.138		3.34579	0.00948	0.00881		563.219	0.000239125	0.000154265	-6.92466e-05	5.25742e-05	5.67029e-05	6.0765e-05	6.48937e-05	6.89558e-05	-5.13519e-05	-9.79601e-05	-9.78432e-05	-0.000132034	4.41139e-07	-6.72028e-05
418	0.2943	418	0.3474	418	0.30393		696	2.64353	1.92091	656	10.4375																	1.38192	0.14025		3.39625	0.00942	0.00868		563.813	0.000279187	0.000173925	-6.89634e-05	6.00265e-05	6.44109e-05	6.87245e-05	7.31089e-05	7.74225e-05	-0.000188187	-5.78219e-05	-8.5737e-05	-0.000245426	-2.97585e-05	-4.95884e-05
419	0.2919	419	0.347	419	0.3858		698	2.52526	1.82007	658	11.375																	1.38285	0.14044		3.44426	0.00948	0.00875		564.408	0.000212916	0.000261254	-4.66937e-05	4.33493e-05	4.68966e-05	5.03867e-05	5.3934e-05	5.74242e-05	-0.000272346	-5.46348e-05	-0.000121858	-0.000188358	3.7056e-05	2.79184e-05
420	0.2905	420	0.3463	420	0.47475		700	2.41473	1.73111	660	12.4375																	1.38378	0.14167		3.49878	0.00947	0.00889		565.002	0.000232403	6.53227e-05	-0.000122302	8.89241e-05	9.54003e-05	0.000101772	0.000108248	0.00011462	-0.000141298	-3.07315e-08	-0.000133115	-9.62122e-05	3.32131e-05	6.95478e-06
421	0.2881	421	0.3452	421	0.55598		702	2.29884	1.68384	662	13.5																	1.38472	0.14186		3.5468	0.00961	0.00909		565.596	0.000166396	3.89455e-05	-0.00022094	0.000142377	0.000153369	0.000164184	0.000175177	0.000185992	-5.86485e-05	-6.15435e-06	-0.000174788	-9.53494e-05	4.36861e-05	-0.000112462
422	0.2847	422	0.3426	422	0.61214		704	2.2121	1.5897	664	14.3125																	1.38566	0.14101		3.59481	0.00959	0.00892		566.191	0.000139132	0.000145864	-0.000145212	0.000108275	0.000116313	0.000124222	0.000132261	0.000140169	-8.27848e-05	-3.48242e-05	-0.0001873	3.52981e-05	-0.000103316	-0.000139118
423	0.2831	423	0.3415	423	0.619		706	2.19608	1.58778	666	15																	1.38659	0.1412		3.64852	0.00948	0.00883		566.785	0.00023003	0.000164735	-5.59511e-05	3.64852e-05	3.97393e-05	4.2941e-05	4.61952e-05	4.93969e-05	-0.000185663	-7.21536e-05	-0.000138002	-3.68215e-06	-3.63075e-05	-0.000307896
424	0.2782	424	0.3394	424	0.57592		708	2.10026	1.43874	668	15.4375																	1.38753	0.14139		3.69654	0.00951	0.00918		567.38	0.000178848	8.95512e-05	-4.94032e-05	0.000109874	0.000114733	0.000119513	0.000124371	0.000123409	-0.00013362	-3.00405e-05	-3.63379e-05	-0.000151381	1.65744e-05	-0.000203636
425	0.2747	425	0.3346	425	0.50304		710	2.0195	1.48699	670	15.6875																	1.38847	0.14054		3.74537	0.00942	0.00905		567.974	0.000210392	0.000118974	-8.61566e-05	0.000105663	0.00011163	0.0001175	0.000123467	0.000111681	-0.000210539	-2.31688e-05	-9.46756e-05	-9.03782e-05	1.94225e-05	-5.06373e-05
426	0.2682	426	0.3278	426	0.42031		712	2.04867	1.53558	672	15.75																	1.38942	0.14178		3.79501	0.00933	0.00894		568.569	0.000161429	0.000140931	-2.86748e-05	8.98463e-05	9.36742e-05	9.74404e-05	0.000101268	7.95734e-05	-0.000203511	-3.43042e-05	-0.000128208	-0.000138577	-1.93204e-05	-4.98689e-06
427	0.2602	427	0.3203	427	0.33779		714	2.12213	1.58632	674	15.3125																	1.39036	0.14302		3.84465	0.00945	0.009		569.164	4.60382e-05	8.7818e-05	-7.91146e-05	0.000181938	0.000189761	0.000197457	0.000205279	0.000167174	-0.000188826	3.05709e-06	-8.68522e-05	-7.87054e-05	-6.50272e-06	-1.42672e-05
428	0.2511	428	0.3126	428	0.26449		716	2.06823	1.56373	676	14.75																	1.3913	0.14216		3.89511	0.00955	0.00902		569.758	0.000117894	0.000101988	-0.000141115	0.000172374	0.000181855	0.000191184	0.000200665	0.000159437	-0.000142592	-2.88023e-05	-5.4804e-05	-0.000137823	6.91714e-05	1.3691e-05
429	0.2426	429	0.3026	429	0.20448		718	2.15895	1.51054	678	13.6875																	1.39225	0.14236		3.94719	0.00969	0.00885		570.353	0.000133542	0.000128676	-0.000130481	8.33593e-05	9.00953e-05	9.67227e-05	0.000103459	7.25532e-05	-0.000107496	-4.59066e-05	-1.66291e-05	-0.000112232	2.71111e-05	-2.78991e-05
430	0.2339	430	0.2907	430	0.15346		720	2.12472	1.59237	680	7.375																	1.3932	0.1415		3.9952	0.00963	0.00876		570.948	0.000231559	0.000105	-9.6666e-05	9.01731e-05	9.59328e-05	0.0001016	0.000107359	7.98673e-05	-6.31746e-05	-8.07473e-05	-7.7732e-05	-9.12978e-05	-1.14431e-05	3.93778e-06
431	0.2218	431	0.2792	431	0.11253		722	2.19502	1.65806	682	6.375																	1.39415	0.1396		4.04566	0.00964	0.0088		571.543	0.000257081	0.000112281	-0.000166675	0.000112071	0.000120607	0.000129004	0.00013754	9.73219e-05	-6.67516e-05	-5.72798e-05	-0.00010083	-8.79292e-05	-7.13065e-05	-6.71789e-05
432	0.2147	432	0.2702	432	0.08273		724	1.98001	1.54066	684	5.5125																	1.3951	0.13979		4.09367	0.00958	0.00893		572.138	0.000140232	9.9218e-05	-0.000159571	0.000112575	0.000120891	0.000129072	0.000137388	7.7882e-05	-8.97381e-05	-2.74597e-06	-7.72155e-05	-3.72224e-05	-3.27458e-05	-6.52646e-05
433	0.2089	433	0.2641	433	0.06087		726	2.21847	1.5911	686	4.8625																	1.39605	0.13998		4.14576	0.00968	0.00875		572.733	0.0001704	0.00014384	-0.000135275	0.000158174	0.000167133	0.000175947	0.000184906	9.12561e-05	-0.000132213	-4.82036e-05	-0.000136594	-4.10056e-05	2.27993e-05	4.46622e-05
434	0.2024	434	0.2537	434	0.04308		728	2.06968	1.51315	688	4.2625																	1.397	0.14122		4.19377	0.00979	0.00868		573.328	0.000186043	0.000131255	-7.15132e-05	0.000112259	0.000117927	0.000123503	0.000129172	3.69414e-05	-0.000142202	-5.31929e-05	-0.00011399	-6.69254e-05	3.00993e-05	3.50874e-06
435	0.1978	435	0.2476	435	0.03086		730	2.03587	1.53213	690	3.85																	1.39795	0.14352		4.24586	0.0099	0.00875		573.923	0.00020755	0.000138484	-0.000125511	0.000135967	0.000143955	0.000151815	0.000159803	5.94032e-05	-0.000105868	-2.16603e-05	-0.000121457	-0.00013171	-9.3904e-06	-3.02206e-05
436	0.1978	436	0.244	436	0.02208		732	2.02873	1.48484	692	3.475																	1.39891	0.14478		4.29468	0.00968	0.0088		574.518	0.000177756	9.62097e-05	-7.48154e-05	9.13372e-05	9.64035e-05	0.000101388	0.000106455	1.43326e-05	-8.95273e-05	-1.72723e-05	-0.000125996	-6.67785e-05	2.41579e-06	-1.93522e-05
437	0.1987	437	0.2446	437	0.01629		734	1.86521	1.39185	694	3.225																	1.39986	0.14605		4.34188	0.0096	0.00882		575.113	0.00017536	7.06128e-05	-5.54662e-05	0.000107724	0.000112572	0.000117341	0.000122189	3.70235e-05	-6.17044e-05	-3.5016e-05	-0.000147597	-0.000119078	1.29663e-05	-7.80569e-06
438	0.2038	438	0.2478	438	0.012		736	1.91518	1.35646	696	2.99375																	1.40082	0.14625		4.39478	0.0096	0.00874		575.709	0.000161445	9.99883e-05	-7.09691e-06	0.000153086	0.000157805	0.000162448	0.000167167	4.07247e-05	-0.000111276	-8.5875e-05	-0.000160708	-0.000110593	-2.19125e-05	-8.05936e-05
439	0.2102	439	0.2545	439	0.009		738	1.75397	1.32373	698	2.8																	1.40178	0.14431		4.44686	0.00949	0.00884		576.304	0.000167478	5.93219e-05	-6.65223e-05	0.000144443	0.000150601	0.000156661	0.00016282	2.94034e-05	-9.44007e-05	-4.56332e-05	-9.37032e-05	-6.23886e-05	-5.69643e-05	-7.97928e-05
440	0.2211	440	0.2663	440	0.00729		740	1.6923	1.28477	700	2.6875																	1.40274	0.14451		4.49488	0.00935	0.00897		576.899	0.000166245	6.50545e-05	-0.00010067	0.000172035	0.000180006	0.000187849	0.00019582	2.71354e-05	-0.000116581	-4.72811e-05	-7.50663e-05	-3.51695e-05	-1.58611e-05	-5.11485e-05
441	0.233	441	0.2814	441	0.006		742	1.65677	1.1873	702	2.58125																	1.4037	0.14471		4.54533	0.00928	0.00901		577.495	0.000147203	0.000104183	-8.55197e-05	0.000154935	0.000162084	0.000169117	0.000176265	-6.12443e-07	-9.98816e-05	-3.9402e-05	-0.000106066	-2.6658e-05	-3.064e-05	-9.523e-05
442	0.2488	442	0.3	442	0.00536		744	1.49358	1.12514	704	2.575																	1.40466	0.14384		4.59498	0.00938	0.00923		578.09	0.000187673	0.000120156	-7.16873e-05	0.000157035	0.000163849	0.000170552	0.000177365	-1.10978e-05	-0.000116333	-5.92559e-05	-0.000109108	-2.94169e-05	-5.46706e-05	-7.46846e-05
443	0.2661	443	0.3178	443	0.00514		746	1.51663	0.94966	706	2.5625																	1.40563	0.14618		4.64299	0.00942	0.00921		578.685	0.000201608	9.82982e-05	-0.00013628	0.000174509	0.000183687	0.000192718	0.000201896	3.15884e-05	-6.78201e-05	-8.64275e-05	-0.0001341	-3.88263e-05	-9.61732e-05	-9.4109e-05
444	0.283	444	0.3399	444	0.00514		748	1.29567	1.09637	708	2.5625																	1.40659	0.14638		4.94166	0.00964	0.00891		579.281	0.000218646	0.000125508	-0.000145718	0.000151611	0.000160504	0.000169254	0.000178147	-1.64286e-05	-7.74454e-05	-4.44081e-05	-9.60733e-05	-5.31558e-05	-6.55832e-05	-5.0486e-05
445	0.2972	445	0.3583	445	0.00514		750	1.37265	0.95018	710	2.61875																	1.40756	0.14658		5.2452	0.00965	0.00908		579.877	0.000174435	0.000101615	-9.22347e-05	0.000152496	0.000159732	0.000166852	0.000174089	-4.97543e-05	-9.50896e-05	-3.51953e-05	-9.31123e-05	-3.93107e-05	-1.59327e-05	-1.1354e-05
446	0.3111	446	0.3746	446	0.00536		752	1.3638	0.92926	712	2.63125																	1.40853	0.14786		5.54306	0.00979	0.00884		580.472	0.000175027	0.000117791	-5.58293e-05	0.000166616	0.00017318	0.000179638	0.000186202	-3.65466e-05	-3.82537e-05	-5.47915e-05	-0.000139227	-5.55067e-05	1.14294e-05	4.31293e-05
447	0.3215	447	0.389	447	0.00557		754	1.28167	0.93311	714	2.6875																	1.4095	0.14807		5.84579	0.00961	0.00849		581.068	0.000211328	0.000100364	-6.40328e-05	0.000206381	0.000214224	0.00022194	0.000229783	-1.59111e-05	-3.05114e-05	-9.13212e-05	-0.000186055	-7.42257e-05	1.06476e-05	2.7514e-05
448	0.3295	448	0.3999	448	0.00579		756	1.32416	0.85799	716	2.69375																	1.41047	0.14827		6.13876	0.00943	0.00872		581.664	0.000247452	8.94586e-05	-9.68456e-05	0.000225012	0.000234308	0.000243455	0.000252751	-5.08724e-05	-7.6493e-05	-8.59746e-05	-0.000143481	-5.18444e-05	-6.5784e-05	-2.49467e-05
449	0.3339	449	0.4062	449	0.00579		758	1.29219	0.90044	718	2.74375																	1.41144	0.14847		6.44312	0.00922	0.00858		582.259	0.000252133	0.000134094	-7.24228e-05	0.00021563	0.000224046	0.000232326	0.000240742	-7.28947e-05	-0.000100761	-0.000100761	-0.000150638	-6.45227e-05	-5.38469e-05	-1.95627e-05
450	0.3381	450	0.4114	450	0.00557		760	1.20996	0.88306	720	2.775																	1.41241	0.14868		6.74016	0.00945	0.00865		582.855	0.000242644	0.000126523	-0.000105337	0.000231732	0.000241551	0.000251212	0.000261031	-5.80283e-05	-8.68975e-05	-8.63539e-05	-0.00014065	-6.46648e-05	-3.65089e-05	6.87266e-05
451	0.3395	451	0.4126	451	0.00536		762	1.11308	0.87363	722	2.80625																	1.41339	0.14998		7.04045	0.0094	0.00893		583.451	0.000224059	0.000106301	-0.000105458	0.00018952	0.000198122	0.000206586	0.000215188	-7.20254e-05	-6.69084e-05	-9.11055e-05	-0.000153401	-2.91359e-05	-4.41669e-05	-9.5908e-06
452	0.3427	452	0.4124	452	0.00514		764	1.07083	0.92365	724	2.8125																	1.41436	0.15018		7.34563	0.0093	0.00855		584.047	0.000184627	9.51224e-05	-0.000114901	0.000228133	0.00023805	0.000247807	0.000257724	-8.87325e-05	-7.19812e-05	-5.54652e-05	-0.000168425	-2.46986e-05	-1.53091e-05	-3.33646e-05
453	0.3465	453	0.4145	453	0.00472		766	1.14428	0.78505	726	2.7875																	1.41534	0.1493		7.63778	0.00933	0.00897		584.643	0.000167333	0.000109732	-6.42717e-05	0.00018353	0.000190741	0.000197835	0.000205046	-9.78101e-05	-3.85072e-05	-5.40395e-05	-0.000146413	-3.34934e-05	1.25034e-05	-7.4845e-06
454	0.3536	454	0.4194	454	0.00429		768	1.14649	0.80486	728	2.775																	1.41632	0.1495		7.9454	0.00902	0.00877		585.239	0.000133348	0.00013971	-7.63066e-05	0.000191628	0.000199498	0.000207242	0.000215112	-5.79849e-05	-1.72659e-05	-9.79575e-05	-0.000124816	-5.93127e-05	-6.58835e-05	7.63328e-05
455	0.3624	455	0.4264	455	0.00386		770	1.16951	0.88355	730	2.75																	1.4173	0.14971		8.24569	0.00916	0.0085		585.835	0.000137445	0.000139586	-0.000112389	0.0001753	0.000183789	0.00019214	0.000200629	-7.6405e-05	-7.34275e-06	-7.63337e-05	-0.000127559	-5.63383e-05	-0.000102304	5.00399e-05
456	0.3705	456	0.4376	456	0.00364		772	1.03674	0.78372	732	2.725																	1.41828	0.14882		8.54436	0.00898	0.00888		586.431	0.000172167	0.000106063	-0.000109752	0.000181071	0.000189535	0.000197863	0.000206328	-0.000105899	-8.32515e-05	-7.93106e-05	-0.000125115	2.57522e-05	-1.06473e-05	1.2506e-05
457	0.378	457	0.4501	457	0.00343		774	0.99658	0.77003	734	2.6625																	1.41927	0.14903		8.84302	0.00885	0.00883		587.028	0.000181714	0.000127255	-7.61097e-05	0.000232934	0.000241861	0.000250645	0.000259572	-0.000113179	-8.6209e-05	-0.000105084	-0.000158505	8.28487e-06	-4.71867e-05	2.10091e-05
458	0.3795	458	0.4581	458	0.00343		776	1.13084	0.84863	736	2.58125																	1.42025	0.14923		9.14576	0.00903	0.00855		587.624	0.000191168	0.000103532	-4.77461e-05	0.000218253	0.000225867	0.000233357	0.000240971	-0.000121409	-1.46283e-05	-8.87642e-05	-0.000178292	-7.32199e-05	-0.000121006	0.000111945
459	0.3803	459	0.463	459	0.00322		778	1.01777	0.79895	738	2.5125																	1.42124	0.14944		9.43873	0.00897	0.00877		588.22	0.000186678	0.000119401	-5.86565e-05	0.000150394	0.000156508	0.000162523	0.000168637	-0.000123843	-8.43222e-06	-0.000123505	-0.000187784	-2.01807e-06	-8.93933e-05	0.000108265
460	0.3778	460	0.4644	460	0.00322		780	0.93049	0.79466	740	2.4625																	1.42222	0.14965		9.7439	0.00905	0.00865		588.816	0.000185716	9.08271e-05	-0.000102491	0.000229003	0.000238488	0.000247819	0.000257304	-0.000147463	-7.82262e-05	-8.52714e-05	-0.000142444	4.67014e-05	-7.72405e-05	-1.84748e-05
461	0.3752	461	0.4635	461	0.00343		782	1.00299	0.76542	742	2.3875																	1.42321	0.15096		10.0458	0.00933	0.00867		589.413	0.000204101	3.24524e-05	-9.38395e-05	0.000205242	0.000213666	0.000221954	0.000230378	-9.74741e-05	-0.000114785	-4.6016e-05	-0.00011364	1.34083e-05	-4.50259e-05	4.10447e-06
462	0.37	462	0.46	462	0.00343		784	0.8542	0.70997	744	2.275																	1.4242	0.15228		10.3429	0.00936	0.0084		590.009	0.000206768	8.3663e-05	-8.92146e-05	0.000184745	0.000192589	0.000200307	0.000208152	-6.14766e-05	-0.000109788	-3.68303e-05	-0.000133369	-5.06291e-05	-4.23106e-05	2.48634e-05
463	0.3654	463	0.4566	463	0.00343		786	0.95789	0.76362	746	2.19375																	1.42519	0.15361		10.6415	0.00926	0.00878		590.606	0.00026139	9.15762e-05	-9.78187e-05	0.000154525	0.000161799	0.000168956	0.00017542	-0.000151826	-9.13464e-05	-4.77407e-05	-0.000151071	1.7135e-05	-7.91929e-05	8.73608e-05
464	0.3593	464	0.4534	464	0.00364		788	0.88304	0.66446	748	2.125																	1.42618	0.15382		10.9402	0.0092	0.00845		591.202	0.000184687	5.77967e-05	-4.18071e-05	0.00019293	0.000199529	0.000206022	0.000203679	-0.000155318	-2.93461e-05	-8.61099e-05	-0.000159951	-4.04523e-05	-0.000157351	9.89941e-05
465	0.3528	465	0.4473	465	0.00386		790	0.94748	0.69523	750	2.00625																	1.42718	0.15404		11.247	0.00901	0.0086		591.799	0.00016868	0.000124693	-0.000139621	0.00019059	0.000200162	0.00020958	0.000200531	-0.000179658	-2.45644e-05	-0.000107092	-0.000144698	-3.51688e-06	-8.38464e-05	4.305e-05
466	0.3471	466	0.4418	466	0.00429		792	0.96926	0.7102	752	1.99375																	1.42817	0.15425		11.5416	0.00939	0.00875		592.395	0.000164451	8.79686e-05	-0.000121861	0.000205227	0.00021458	0.000223782	0.000206678	-0.000152576	-6.0432e-05	-4.0163e-05	-0.000136674	7.71574e-06	-4.09298e-05	5.64145e-05
467	0.3406	467	0.4355	467	0.0045		794	0.8545	0.6332	754	1.96875																	1.42917	0.15447		11.8419	0.00896	0.00868		592.992	0.000213754	1.22481e-05	-7.2742e-05	0.000170755	0.000177534	0.000184204	0.000157141	-0.000174968	1.83885e-05	-6.98948e-05	-0.000162453	-5.82152e-05	-4.27555e-05	7.11044e-05
468	0.3343	468	0.4291	468	0.00493		796	0.82827	0.56081	756	1.93125																	1.43017	0.15468		12.1454	0.00892	0.00895		593.589	0.0001942	6.72053e-05	-0.000102727	0.000157671	0.000165098	0.000172406	0.000140474	-0.000161265	-9.61565e-06	-7.43782e-05	-0.000183762	1.32893e-05	4.09108e-06	2.68675e-05
469	0.3275	469	0.423	469	0.00536		798	0.78312	0.62433	758	1.85																	1.43117	0.15603		12.4433	0.00902	0.00876		594.186	0.000166663	9.57669e-05	-1.68901e-05	0.000198218	0.000204294	0.000210272	0.0001603	-0.000190847	-2.37111e-05	-8.10093e-05	-0.000162175	1.87517e-05	-4.568e-05	3.53025e-05
470	0.3208	470	0.4152	470	0.00493		800	0.69498	0.77709	760	1.8125																	1.43217	0.15624		13.9456	0.00917	0.00877		594.782	0.000198983	0.000147362	-0.000104378	0.000154986	0.000162554	0.00017	0.000126788	-0.0001428	-6.55303e-05	-0.000104253	-0.000125754	4.60764e-05	-8.28353e-05	-3.99181e-05
471	0.3145	471	0.4095	471	0.00579		--	--	--	762	1.8125																	1.43317	0.15646		15.4454	0.00901	0.00876		595.379	0.000189847	0.000125323	-9.48271e-05	0.000210411	0.00021915	0.000227748	0.000168135	-0.000140006	-6.38141e-05	-0.000171198	-0.000104717	3.17106e-05	-0.000106602	2.39964e-06
472	0.3091	472	0.4028	472	0.00557		--	--	--	764	1.825																	1.43417	0.15668		16.9444	0.009	0.00872		595.976	0.000247144	0.000131441	-5.3554e-05	0.000174068	0.000180611	0.000187047	0.000128541	-0.000139251	-0.000136369	-0.000173157	-5.73813e-05	-1.96816e-05	-2.72821e-05	7.65472e-05
473	0.3019	473	0.3948	473	0.00536		--	--	--	766	1.7625																	1.43518	0.1569		18.4443	0.00891	0.00857		596.573	0.000194733	0.000128959	-6.27795e-05	0.000230616	0.00023896	0.000247169	0.000166559	-0.000142693	-8.43895e-05	-0.000149395	-0.000156943	-1.25047e-05	-1.06924e-05	5.01037e-05
474	0.2957	474	0.3874	474	0.00536		--	--	--	768	1.7																	1.43619	0.15826		19.9457	0.00881	0.00826		597.17	0.000132547	7.24248e-05	-5.67925e-05	0.000104846	0.000109483	0.000114045	5.45296e-05	-0.000125549	-2.40365e-05	-6.94205e-05	-9.70884e-05	2.79647e-05	5.02119e-07	5.49832e-05
475	0.2907	475	0.3815	475	0.00536		--	--	--	770	1.6875																	1.43719	0.15849		21.4456	0.00882	0.0083		597.767	0.000134958	1.84999e-05	-3.59552e-05	0.000118958	0.000123249	0.000127472	6.49688e-05	-0.000105169	-3.02521e-05	-6.60773e-05	-6.60694e-05	-2.58146e-05	-6.0102e-05	5.62586e-05
476	0.2848	476	0.3754	476	0.00514		--	--	--	772	1.63125																	1.4382	0.15871		22.9454	0.0088	0.00854		598.364	0.000117034	9.95072e-05	-7.3526e-06	0.000164808	0.000169684	0.000174481	8.32054e-05	-0.000141835	-7.0998e-05	-0.000126216	-0.000100428	1.23262e-06	-5.5297e-05	7.56426e-05
477	0.2783	477	0.3684	477	0.00536		--	--	--	774	1.59375																	1.43921	0.16008		24.4428	0.0091	0.00889		598.962	0.000120069	9.74098e-05	1.77126e-05	0.000188457	0.000193234	0.000197935	0.000103843	-9.98502e-05	-4.72763e-05	-0.000130685	-8.69726e-05	-4.48295e-05	-4.08387e-05	5.672e-05
478	0.2736	478	0.3615	478	0.00536		--	--	--	776	1.575																	1.44023	0.16146		25.9443	0.00913	0.00868		599.559	0.000157304	8.63564e-05	-8.24023e-05	0.000162355	0.0001693	0.000176133	7.31492e-05	-0.000134852	-5.63117e-05	-5.09375e-05	-4.77428e-05	-4.36302e-05	6.84548e-06	0.000109889
479	0.2675	479	0.3547	479	0.00536		--	--	--	778	1.51875																	1.44124	0.16285		27.4457	0.00886	0.00886		600.156	0.000107077	9.10892e-05	-0.000124879	0.000121992	0.000129089	0.00013607	4.33444e-05	-0.000108442	-1.89066e-05	-4.38259e-05	-2.79908e-05	-1.38013e-05	-4.4354e-05	5.48402e-05
480	0.2627	480	0.3503	480	0.00557		--	--	--	780	1.4375																	1.44225	0.16425		28.9456	0.00897	0.0087		600.753	0.000136115	0.000134009	-5.39263e-05	0.000163843	0.000170093	0.000176241	5.11894e-05	-0.000138316	-4.75538e-05	-8.77421e-05	-7.29844e-05	1.06968e-05	-4.44409e-05	-8.73952e-06
481	0.2572	481	0.3424	481	0.00557		--	--	--	782	1.48125																	1.44327	0.16448		30.4454	0.00883	0.00849		601.351	0.000127405	9.36428e-05	-9.77282e-06	0.000186945	0.000192454	0.000197874	6.88414e-05	-0.000123231	-7.99663e-05	-0.000100146	-4.88027e-05	-3.35564e-05	-5.17239e-05	4.67702e-05
482	0.2526	482	0.3364	482	0.00557		--	--	--	784	1.40625																	1.44429	0.16471		31.9444	0.00875	0.00865		601.948	0.00013676	3.82684e-05	-1.56499e-05	0.000196797	0.000202623	0.000208356	5.32543e-05	-0.000112065	-2.02856e-06	-5.8084e-05	-6.40132e-05	-8.68673e-05	-4.15636e-05	0.000102554
483	0.2455	483	0.3296	483	0.00579		--	--	--	786	1.425																	1.44531	0.16494		33.4443	0.00858	0.00858		602.546	0.000180223	5.53909e-05	-5.40609e-05	0.00018771	0.000194426	0.000201034	5.83602e-05	-0.000105103	-2.12612e-05	-6.29342e-05	-0.000109282	-0.000106736	-0.000114162	2.72366e-05
484	0.241	484	0.3242	484	0.006		--	--	--	788	1.34375																	1.44633	0.16518		34.9457	0.0083	0.00842		603.143	0.000180909	0.000167204	-0.000111961	0.000106029	0.000112428	0.000118725	5.02172e-05	-2.94526e-05	-2.68819e-05	-0.000103652	-0.000124643	-4.79835e-05	-2.97346e-06	3.0973e-05
485	0.2356	485	0.3178	485	0.006		--	--	--	790	1.30625																	1.44735	0.16423		36.4456	0.00855	0.00845		603.741	0.000178263	0.000158028	-9.05678e-05	0.000119925	0.000126057	0.000132091	2.742e-05	-3.47545e-05	-2.54449e-05	-0.000129063	-8.1878e-05	-1.11889e-05	1.08247e-05	6.1776e-05
486	0.2315	486	0.3108	486	0.006		--	--	--	792	1.325																	1.44837	0.16447		37.9454	0.0085	0.00866		604.338	0.000211824	0.000139476	-0.000121966	0.000165839	0.000174067	0.000182162	2.68144e-06	-0.000119142	-6.1971e-05	-0.000124335	-6.17104e-05	-3.87049e-05	-6.2246e-05	4.08587e-05
487	0.2268	487	0.3051	487	0.006		--	--	--	794	1.275																	1.4494	0.1647		39.4444	0.00866	0.0084		604.936	0.000136166	0.000145444	-7.79947e-05	0.00012501	0.000130887	0.000136669	-2.78783e-05	-9.8347e-05	-6.05657e-05	-0.000112146	-4.33635e-05	-7.05557e-05	-8.36082e-05	1.28094e-05
488	0.2227	488	0.2998	488	0.006		--	--	--	796	1.21875																	1.45042	0.16493		40.9418	0.00868	0.00797		605.534	0.000197218	0.00013894	-0.000128944	0.000117334	0.000124441	0.000131434	-6.01063e-06	-9.14994e-05	-5.95201e-05	-7.32339e-05	-3.44141e-05	-2.16265e-05	-1.19978e-05	1.06235e-05
489	0.2184	489	0.294	489	0.00622		--	--	--	798	1.25																	1.45145	0.16635		42.4457	0.00876	0.00751		606.132	0.000166884	9.78617e-05	-9.34521e-05	0.000186424	0.00019429	0.000202029	-4.80506e-06	-6.90015e-05	8.00153e-06	-0.000106866	-6.54151e-05	1.72184e-05	-1.72584e-05	5.30542e-05
490	0.2143	490	0.2894	490	0.00622		--	--	--	800	1.15																	1.45248	0.16658		43.9456	0.00875	0.008		606.729	0.000164055	7.82249e-05	-2.34059e-05	0.000133675	0.00013807	0.000142394	-1.0584e-05	-6.81313e-05	-6.26138e-05	-0.000103967	-2.31882e-05	2.7117e-05	1.00611e-05	4.28426e-05
491	0.2093	491	0.2847	491	0.00643																							1.45351	0.16801		45.4454	0.00854	0.00819		607.327	0.000169026	8.3762e-05	-0.000110357	0.000133281	0.000140164	0.000146936	-7.48582e-06	-8.80847e-05	-8.65409e-05	-6.69943e-05	6.66779e-06	9.43011e-06	2.17235e-06	3.95645e-05
492	0.2067	492	0.279	492	0.00643																							1.45455	0.17064		46.9444	0.00843	0.00852		607.925	0.000153664	0.000106853	-7.7958e-05	0.000162072	0.00016884	0.000175498	-3.53798e-05	-6.33314e-05	-5.70893e-05	-0.000101463	-2.04453e-05	6.9516e-06	1.348e-05	3.02794e-05
493	0.2024	493	0.2727	493	0.00643																							1.45558	0.17209		48.4443	0.0083	0.00833		608.523	0.000194322	0.000120503	-7.31297e-05	0.000133817	0.000139702	0.000145493	-2.03612e-05	-4.43564e-05	-7.56724e-05	-0.000166796	-4.15118e-05	2.50431e-05	1.03306e-05	1.84205e-05
494	0.1989	494	0.2689	494	0.00664																							1.45661	0.17355		49.9457	0.00838	0.0086		609.121	0.000243823	6.74517e-05	-9.1917e-05	8.62496e-05	9.12862e-05	9.62416e-05	-4.9259e-05	-1.86227e-05	-2.00639e-06	-0.000113614	-6.16894e-05	-2.14473e-05	3.1901e-05	5.36073e-05
495	0.195	495	0.2659	495	0.00664																							1.45765	0.17501		51.4456	0.00842	0.0086		609.719	0.000167654	8.69313e-05	-0.00010196	0.000111078	0.000117108	0.000123041	-3.04465e-05	-6.13079e-05	-4.79148e-05	-7.56971e-05	-3.79323e-05	3.82548e-05	6.37327e-05	6.88145e-05
496	0.1923	496	0.2609	496	0.00664																							1.45869	0.17649		52.943	0.00837	0.00838		610.317	0.000183738	6.22703e-05	-0.000167426	0.00017201	0.000181491	0.000190819	-9.47092e-06	-6.89353e-05	-7.89303e-05	-9.98081e-05	-4.92143e-05	-1.94642e-05	-6.42243e-06	5.27585e-05
497	0.1885	497	0.2558	497	0.00664																							1.45973	0.17674		54.4444	0.00846	0.00844		610.915	0.000162177	5.92087e-05	-9.70739e-05	0.000172544	0.000180025	0.000187384	-4.82525e-05	-7.09059e-05	-4.30015e-05	-6.07292e-05	-4.10378e-05	-5.81564e-05	-2.62029e-05	2.20018e-05
498	0.1855	498	0.2516	498	0.00686																							1.46077	0.17576		55.9443	0.00834	0.00864		611.514	0.00015698	4.48816e-05	-0.000136964	0.00017958	0.000188355	0.000196988	-1.57902e-05	-6.51513e-05	-5.41739e-05	-5.45783e-05	-4.24767e-05	-0.000106866	-5.16326e-05	3.83374e-05
499	0.1828	499	0.2482	499	0.00707																							1.46181	0.17724		57.4417	0.00835	0.00859		612.112	0.000172916	0.000113283	-7.93648e-05	0.000127211	0.000133055	0.000138806	-4.36104e-05	-5.99256e-05	-0.000111045	-9.37767e-05	-1.96105e-05	-0.000120533	-3.30986e-05	4.98689e-05
500	0.179	500	0.2434	500	0.00686																							1.46286	0.1775		58.9456	0.00802	0.00865		612.71	0.000169215	0.00012518	-4.22331e-05	0.000152232	0.000157707	0.000163094	-5.60655e-05	-6.657e-05	-7.09864e-05	-0.000149391	-3.44831e-05	-7.96191e-05	4.99108e-06	0.000101127
501	0.1759	501	0.2398	501	0.00707																							1.4639	0.18023		60.4454	0.00805	0.00867		613.309	0.000129579	6.36092e-05	-3.17575e-05	0.000209049	0.000215642	0.000222129	-6.26752e-05	-7.4706e-05	-4.84861e-05	-9.81059e-05	-2.29301e-05	-5.23299e-05	-5.28119e-05	7.72491e-05
502	0.1727	502	0.236	502	0.00729																							1.46495	0.18173		61.9444	0.00808	0.0087		613.907	0.000126592	6.13731e-05	-4.99874e-05	0.000177812	0.000184079	0.000190244	-4.55471e-05	-4.76711e-05	-6.6019e-05	-0.000108876	9.99744e-06	4.43411e-05	2.95214e-06	1.04978e-05
503	0.1717	503	0.2324	503	0.00729																							1.466	0.1845		69.9457	0.00825	0.00861		614.505	9.91779e-05	7.68864e-05	-5.40252e-05	0.000168146	0.000174293	0.000180342	-1.56347e-05	-4.03523e-05	-9.42321e-05	-0.000126129	-1.18942e-05	-2.85824e-06	1.82464e-05	3.21335e-05
504	0.1673	504	0.2278	504	0.0075																							1.46705	0.18603		77.9454	0.00834	0.00857		615.104	0.000155462	6.57792e-05	-4.73593e-05	0.000182414	0.000188726	0.000194935	-6.8822e-05	-3.62657e-05	-8.09808e-05	-0.000120102	1.84735e-05	-1.84831e-05	6.74051e-06	8.58793e-05
505	0.164	505	0.2239	505	0.0075																							1.4681	0.18757		85.9443	0.008	0.00856		615.703	0.000165159	5.23861e-05	-6.21407e-05	0.000130921	0.000136248	0.000141488	-0.000122484	-6.20197e-05	-4.66421e-05	-8.6525e-05	5.06453e-05	-3.99428e-05	-3.02136e-05	5.52827e-05
506	0.1617	506	0.2201	506	0.00772																							1.46915	0.18911		93.9456	0.00795	0.00847		616.301	0.000115938	7.84199e-05	-2.57583e-05	0.000131639	0.000136	0.000140292	-9.48303e-05	-1.4665e-05	-5.17044e-05	-0.000131518	-1.97527e-05	-1.71693e-05	-4.09085e-05	5.51552e-06
507	0.1584	507	0.2153	507	0.00772																							1.47021	0.18938		101.944	0.00769	0.00825		616.9	0.000121553	0.000102323	-5.78749e-05	0.000147694	0.000153426	0.000159066	-0.000103782	-4.70137e-05	-6.52878e-05	-0.000105754	7.98723e-06	-1.45643e-05	-3.49791e-05	-4.08156e-07
508	0.1555	508	0.2111	508	0.00793																							1.47126	0.19094		109.946	0.00771	0.00809		617.499	0.000185087	9.71277e-05	-5.702e-05	0.000132258	0.000137536	0.000142729	-0.000102321	-3.90284e-05	-0.000113913	-8.47348e-05	-3.04456e-05	-1.73153e-05	-4.83173e-05	6.18885e-05
509	0.1532	509	0.2085	509	0.00814																							1.47232	0.19121		117.945	0.00775	0.00845		618.097	0.000142492	9.76118e-05	-8.12021e-05	0.000153648	0.000160178	0.000166603	-9.1064e-05	-2.67373e-05	-0.000102575	-6.09581e-05	-1.34801e-05	-5.14932e-05	-1.97426e-05	7.15892e-05
510	0.1507	510	0.2057	510	0.00836																							1.47338	0.19278		125.944	0.00782	0.00845		618.696	0.00016599	0.0001322	-0.000117005	0.000170228	0.000178256	0.000186155	-7.52585e-05	-6.57219e-05	-8.68089e-05	-9.2283e-05	1.23926e-05	-4.22323e-05	5.82184e-06	8.06424e-05
511	0.1481	511	0.2019	511	0.00836																							1.47444	0.19436		133.946	0.00753	0.00815		619.295	0.000189229	0.000148184	-0.000102181	0.000145863	0.000152842	0.000159708	-0.000122967	-1.11483e-05	-5.29035e-05	-0.000132739	-3.48969e-05	-8.60832e-05	-6.84369e-05	1.879e-05
512	0.1453	512	0.1985	512	0.00857																							1.4755	0.19594		141.944	0.00774	0.00826		619.894	0.000140616	0.000106913	-3.6346e-05	0.000155476	0.000160794	0.000166026	-0.000145638	2.60685e-05	-0.000110762	-0.000153909	3.47812e-05	-5.69715e-05	-4.38643e-07	8.55635e-05
513	0.1435	513	0.1956	513	0.00879																							1.47657	0.19885		149.946	0.00762	0.00805		620.493	0.000203724	0.000112247	-7.31829e-05	0.000191184	0.000198486	0.000205671	-0.000126844	-3.45875e-05	-0.000137376	-0.00013175	2.40932e-05	-3.35631e-05	-7.15131e-05	5.27557e-05
514	0.1425	514	0.1939	514	0.00879																							1.47763	0.20046		157.945	0.00743	0.00824		621.092	0.000173219	0.000110435	-7.43094e-05	0.000192891	0.000200265	0.00020752	-0.000175237	-5.90373e-05	-7.83009e-05	-0.000151908	9.83736e-05	-2.6222e-05	-6.75978e-05	8.21119e-05
515	0.1393	515	0.1902	515	0.009																							1.4787	0.20207		165.944	0.00745	0.00823		621.691	0.000134951	9.01904e-05	-9.62654e-05	0.000190915	0.00019882	0.000206597	-0.00017681	1.14364e-05	-6.63596e-05	-0.00012549	4.82442e-05	-5.37092e-05	-5.62505e-05	6.41033e-05
516	0.1374	516	0.187	516	0.009																							1.47977	0.20104		173.946	0.00749	0.00806		622.29	0.000152309	4.52626e-05	-5.57394e-05	0.000149869	0.000155473	0.000160986	-0.000208924	-7.51695e-08	-2.78729e-05	-0.000112435	7.97373e-05	-5.11931e-05	7.06462e-05	5.98213e-05
517	0.1367	517	0.1851	517	0.009																							1.48084	0.20266		181.944	0.00732	0.00796		622.889	0.000149684	6.49598e-05	-6.35872e-05	0.000214222	0.000221783	0.000229221	-0.000229772	-5.33878e-05	-2.84592e-05	-0.000124757	2.60152e-06	-0.000109571	3.74927e-05	6.23898e-05
518	0.1348	518	0.1834	518	0.00922																							1.48191	0.20295		189.946	0.00727	0.00798		623.488	0.000173729	8.92939e-05	-8.2098e-05	0.000186075	0.000193435	0.000200677	-0.000129623	-2.32847e-05	-0.000129629	-0.000177615	6.38165e-06	-4.01639e-05	-3.2175e-05	0.000108744
519	0.1318	519	0.1801	519	0.00922																							1.48298	0.20593		197.945	0.00716	0.00782		624.088	0.000211621	5.52506e-05	-3.67755e-05	0.000182937	0.00018889	0.000189449	-0.000148639	-2.86836e-05	-0.000114432	-0.000148621	-5.43373e-05	-0.000165355	-5.72875e-05	2.92114e-05
520	0.1308	520	0.1782	520	0.00922																							1.48406	0.21029		205.944	0.0071	0.00803		624.687	0.000248608	9.05526e-05	-9.4396e-05	0.000175711	0.000183126	0.000179175	-0.000169155	-8.04092e-06	-5.35354e-05	-0.000120205	-7.73793e-05	-0.000144691	3.01053e-05	0.0001041
521	0.1306	521	0.1768	521	0.00922																							1.48513	0.21333		213.946	0.00717	0.00805		625.286	0.000208826	0.000102001	-3.6553e-05	0.000167118	0.000172705	0.000159734	-0.000211885	3.27246e-05	-0.000156284	-0.00015415	4.21551e-05	-0.000127471	-1.42493e-05	0.000102697
522	0.1287	522	0.1745	522	0.00922																							1.48621	0.2164		221.944	0.00702	0.00761		625.886	0.000200617	7.88235e-05	8.68835e-07	0.000179972	0.00018482	0.000165991	-0.000181277	4.71286e-05	-0.000224108	-0.00014579	7.81261e-08	-0.000150253	-2.69053e-05	4.24924e-05
523	0.1271	523	0.1732	523	0.00922																							1.48729	0.2181		229.946	0.00709	0.00799		626.485	0.000206714	2.06834e-05	-5.79787e-05	0.000223368	0.000230922	0.000204963	-0.000178556	4.80074e-05	-0.00017789	-0.000116727	1.98764e-05	-9.37156e-05	-9.65775e-06	4.96163e-06
524	0.1253	524	0.1707	524	0.009																							1.48837	0.21981		237.945	0.00691	0.0076		627.085	0.000243929	5.97044e-05	-9.52559e-05	0.000222188	0.000230797	0.000198007	-0.000191668	-8.69493e-06	-0.000148106	-0.000174138	7.7303e-05	-0.000171507	1.46363e-05	-8.05535e-07
525	0.1251	525	0.1699	525	0.009																							1.48945	0.22013		245.942	0.00694	0.00753		627.684	0.000229773	9.85878e-05	-0.000111569	0.000138501	0.000145396	0.00010957	-0.00021401	5.31126e-05	-0.000145348	-0.000132529	6.5868e-05	-0.000137116	2.35878e-05	5.74772e-05
526	0.1238	526	0.1682	526	0.009																							1.49054	0.21905		253.943	0.00692	0.00753		628.284	0.000193382	7.48527e-05	-7.42312e-05	0.000156577	0.000162878	0.000122519	-0.000180649	5.29223e-05	-9.41676e-05	-0.000139893	3.89887e-05	-0.000117283	3.56139e-05	4.63233e-05
527	0.123	527	0.1672	527	0.00922																							1.49162	0.22077		261.943	0.00685	0.0076		628.883	0.000203482	0.000132791	-0.000119313	0.000204231	0.00021312	0.000156973	-0.000216402	1.82251e-05	-6.70547e-05	-0.000152144	1.53171e-05	-2.91844e-05	-1.22881e-05	7.80277e-05
528	0.1218	528	0.1655	528	0.009																							1.49271	0.2225		291.96	0.00696	0.00774		629.483	0.000175015	0.000154576	-0.000103713	0.000255986	0.000265838	0.000203417	-0.000178539	-6.23757e-05	-0.000148364	-8.75868e-05	4.26214e-05	6.04879e-06	7.61139e-06	6.94542e-05
529	0.1205	529	0.1643	529	0.00922																							1.4938	0.22565		321.962	0.00674	0.0073		630.083	0.000255602	0.000160053	-0.000113878	0.00020563	0.000214427	0.00014984	-0.000189665	-5.98309e-05	-0.000149359	-5.69514e-05	8.37306e-06	-3.89565e-05	3.49714e-06	9.43682e-05
530	0.1195	530	0.1632	530	0.00922																							1.49489	0.22883		351.96	0.00664	0.00738		630.683	0.000236944	0.000186143	-6.69575e-05	0.000167783	0.000174308	0.000110668	-0.000168366	-2.35418e-07	-0.000108006	-0.000159155	-8.17292e-06	-2.11104e-05	4.25142e-05	4.01027e-05
531	0.1187	531	0.1614	531	0.00922																							1.49598	0.2306		381.962	0.00656	0.00728		631.283	0.000265659	0.000154738	-6.01475e-05	0.000192114	0.000199045	0.000120758	-0.000171902	4.0309e-05	-0.000147261	-0.000153099	-2.99707e-05	-7.32655e-05	8.64709e-05	2.79884e-05
532	0.1181	532	0.1597	532	0.00965																							1.49708	0.23238		411.96	0.00649	0.00728		631.882	0.000263752	0.000121215	-4.36499e-05	0.000191163	0.000197565	0.000109556	-0.00020117	-4.55537e-05	-0.000158077	-0.000107204	3.40361e-05	-0.000110437	0.000137128	7.95457e-05
533	0.1151	533	0.1565	533	0.00986																							1.49817	0.23417		441.959	0.0062	0.00709		632.482	0.000222596	8.20999e-05	-8.25994e-05	0.000190624	0.000198037	0.000112433	-0.000170236	-3.71559e-05	-9.22724e-05	-0.000101515	-2.0891e-05	-0.000114464	6.17369e-05	9.55539e-06
534	0.1126	534	0.1539	534	0.01007																							1.49927	0.23597		471.964	0.00619	0.00716		633.082	0.000248538	0.000119882	-0.0001116	0.000211547	0.000220356	0.000126387	-0.000156004	-3.12435e-05	-0.000122095	-9.4809e-05	-6.20243e-05	-0.000173934	-3.12156e-06	-6.48738e-07
535	0.1104	535	0.1508	535	0.0105																							1.50037	0.23924		501.96	0.00606	0.0068		633.682	0.000196931	0.000183283	-4.31718e-05	0.00022353	0.000230843	0.000114355	-0.000170328	3.67688e-05	-0.000142331	-0.000173333	-9.38909e-06	-6.02422e-05	5.2814e-05	3.56957e-05
536	0.1081	536	0.1484	536	0.01093																							1.50147	0.24106		531.968	0.00589	0.00677		634.283	0.000234924	0.00016901	2.54104e-06	0.00017267	0.000177355	6.81801e-05	-0.000180286	-2.04495e-05	-0.000142865	-0.000155681	1.65582e-05	-1.99941e-05	2.90927e-05	5.61392e-05
537	0.1058	537	0.1447	537	0.01157																							1.50257	0.24438		561.967	0.00579	0.00665		634.883	0.000261099	0.000130127	-1.49306e-05	0.000148218	0.000152687	4.23653e-05	-0.000183314	-3.48659e-05	-0.00015895	-0.000134337	4.22495e-05	3.57168e-05	-6.65211e-06	1.10281e-05
538	0.1037	538	0.1413	538	0.01222																							1.50367	0.24772		591.978	0.00592	0.0063		635.483	0.00022349	0.000135675	-5.81944e-05	0.000131901	0.000137138	3.64387e-05	-0.000149329	-2.22954e-05	-0.000138812	-8.16581e-05	6.69716e-05	3.91593e-06	6.10751e-05	6.26215e-05
539	0.1006	539	0.1379	539	0.01286																							1.50478	0.24959		621.983	0.00551	0.00643		636.083	0.0002174	9.1474e-05	-6.47067e-05	0.000185279	0.000192045	5.20204e-05	-0.000194974	-2.29435e-05	-9.43789e-05	-6.43779e-05	3.45353e-05	-9.15364e-05	2.10047e-05	7.63504e-05
540	0.0982	540	0.1326	540	0.01372																							1.50588	0.24995		651.988	0.00564	0.00614		636.683	0.000254281	0.000122604	-7.0554e-05	0.000214052	0.000221769	0.000101387	-0.000111286	-3.84279e-05	-0.000171453	-0.000141942	-1.30957e-05	-4.23488e-05	5.01756e-05	6.74496e-05
541	0.0956	541	0.1306	541	0.01457																							1.50699	0.25032		681.99	0.00542	0.00641		637.284	0.000268104	0.000124169	-7.35739e-05	0.000196075	0.000203398	9.92609e-05	-7.81248e-05	-5.16575e-05	-0.000167828	-0.000125872	-9.6034e-05	-6.67294e-05	9.7301e-05	4.87595e-05
542	0.0927	542	0.1264	542	0.01543																							1.5081	0.25372		711.972	0.0054	0.00628		637.884	0.000273985	0.00010394	-9.50797e-05	0.000114121	0.000119848	2.71035e-05	-7.37662e-05	8.78799e-06	-0.000148689	-0.0001297	-6.38768e-05	-6.52013e-05	6.99169e-05	0.000111372
543	0.0906	543	0.1239	543	0.0165																							1.50921	0.25562		741.984	0.0053	0.00596		638.485	0.000291816	0.000146349	-3.45648e-05	8.99651e-05	9.34396e-05	-3.02366e-06	-0.000117192	-5.69409e-05	-0.000160066	-0.000100054	1.61929e-05	-3.69973e-07	5.17149e-05	0.000121413
544	0.0888	544	0.1212	544	0.01758																							1.51032	0.25906		821.963	0.00515	0.0056		639.085	0.000248623	0.000116	-1.35498e-05	0.000136266	0.000140347	2.72677e-05	-0.000133658	-8.09377e-05	-9.71162e-05	-8.30117e-05	-4.07269e-05	-2.41259e-05	-5.15311e-06	3.62804e-05
545	0.0869	545	0.1189	545	0.01865																							1.51144	0.26253		901.964	0.00515	0.00552		639.686	0.000211447	0.000142489	-5.78538e-05	0.000185334	0.00019195	5.9683e-05	-0.000104855	-5.27648e-05	-0.000132926	-0.000136143	-6.90733e-05	-1.94616e-05	4.75206e-05	6.48682e-05
546	0.085	546	0.1155	546	0.0195																							1.51256	0.26447		981.945	0.0049	0.00567		640.286	0.000157197	0.000122421	-3.43341e-05	0.000202574	0.000208974	6.3085e-05	-0.000100754	-7.16388e-05	-0.000189448	-0.000122907	-1.70893e-05	-1.4466e-05	6.29329e-05	3.87037e-05
547	0.084	547	0.1135	547	0.02079																							1.51367	0.26642		1061.94	0.0047	0.00515		640.887	0.000145159	0.000149097	-2.58286e-05	0.000166381	0.000171624	4.54141e-05	-9.91633e-05	-5.7754e-05	-0.000152036	-0.000134699	-8.48767e-06	-3.21541e-05	4.3302e-05	4.81042e-05
548	0.0825	548	0.1115	548	0.02186																							1.51479	0.26996		1141.96	0.00452	0.00503		641.488	0.000275637	7.13867e-05	-4.10934e-05	0.000144978	0.00014998	1.87726e-05	-0.000130106	-7.92849e-05	-0.000125463	-9.5914e-05	2.5519e-05	4.97651e-06	3.69632e-05	6.2809e-05
549	0.0818	549	0.1104	549	0.02272																							1.51591	0.27194		1221.95	0.00433	0.00499		642.088	0.000243443	8.64712e-05	-4.72653e-05	0.000161487	0.000167107	1.27003e-05	-0.000107597	-3.41635e-05	-0.000120782	-0.000125354	-6.27001e-05	-6.85869e-05	1.7063e-06	4.98979e-05
550	0.0815	550	0.1108	550	0.02358																							1.51704	0.27234		1301.96	0.00426	0.00472		642.689	0.000246066	0.000107698	-0.000105662	0.000121634	0.000127823	-4.01886e-06	-8.02122e-05	-2.2225e-05	-0.00011543	-0.00010429	-4.90054e-05	-5.68311e-05	-2.97193e-06	6.94782e-06
551	0.083	551	0.1104	551	0.02443																							1.51816	0.27592		1381.95	0.00416	0.00463		643.29	0.000230771	6.75522e-05	-0.000101813	0.000194553	0.000202504	1.64995e-05	-0.000134471	-6.35241e-05	-0.000117879	-5.4203e-05	3.43004e-05	-3.44823e-05	1.4395e-05	4.73018e-05
552	0.084	552	0.1119	552	0.02508																							1.51929	0.27954		1461.95	0.00401	0.00456		643.891	0.000250884	1.80412e-05	-6.70082e-05	0.000133912	0.000139264	-6.49239e-06	-9.80478e-05	-6.18088e-05	-0.000132363	-6.95362e-05	2.82705e-05	2.88404e-05	5.3605e-05	1.63161e-05
553	0.0845	553	0.1126	553	0.02572																							1.52042	0.28156		1541.96	0.00372	0.00433		644.492	0.000211789	6.14138e-05	-6.30798e-05	0.000153569	0.000159375	4.3832e-06	-0.000105098	-7.0649e-05	-0.000128858	-7.64927e-05	4.69547e-05	7.53765e-05	0.000103114	6.38325e-05
554	0.0863	554	0.1149	554	0.02636																							1.52155	0.28522		1621.96	0.0036	0.0042		645.093	0.000287347	9.14801e-05	-2.83978e-05	9.84783e-05	0.00010192	-6.8999e-05	-0.000103878	-5.07358e-06	-0.000120335	-0.000107529	1.18873e-06	4.63492e-05	0.000123766	8.07743e-05
555	0.0888	555	0.1175	555	0.02679																							1.52268	0.28891		1701.95	0.00373	0.0042		645.694	0.000244614	0.000132556	-2.05089e-05	0.000176507	0.000181823	1.51741e-05	-4.48613e-05	-5.19653e-05	-0.000215918	-0.000136257	-4.84834e-05	-5.17139e-05	4.76327e-05	4.46306e-05
556	0.0922	556	0.1214	556	0.02679																							1.52381	0.29263		1781.95	0.00346	0.0041		646.295	0.000203422	0.000153792	-2.81796e-05	0.000168766	0.000174108	2.21073e-05	-7.57468e-05	-7.30281e-05	-0.000178373	-0.000129153	-7.91818e-05	-4.73575e-05	3.05404e-05	3.372e-05
557	0.0953	557	0.1253	557	0.02658																							1.52494	0.29638		1861.95	0.00338	0.00407		646.896	0.000214565	0.000165194	-0.000128691	0.000299463	0.000310971	1.12304e-05	-9.60436e-05	-2.54069e-05	-0.000159637	-0.000132325	-5.6034e-05	-2.64319e-06	6.78187e-05	4.19186e-05
558	0.0987	558	0.1295	558	0.02572																							1.52608	0.30015		1941.95	0.00327	0.00395		647.497	0.000166259	7.87621e-05	-0.000131779	0.000316229	0.000328168	2.59816e-05	-4.64955e-05	-3.91811e-05	-0.000211855	-7.5133e-05	2.11662e-05	1.05005e-05	3.94863e-05	1.35834e-05
559	0.1038	559	0.1348	559	0.02486																							1.52722	0.30228		2021.95	0.00322	0.00378		648.098	0.00013159	8.93056e-05	-8.58127e-05	0.000275288	0.000284913	1.96145e-06	-5.72608e-05	-2.12542e-05	-0.000148513	-4.54735e-05	4.24812e-05	-2.36665e-05	-7.02621e-06	-1.26357e-05
560	0.1082	560	0.1401	560	0.02358																							1.52836	0.30273		2101.95	0.00319	0.00378		648.7	0.000184558	0.000167638	-0.000106022	0.000281257	0.000291659	1.61522e-05	-6.46027e-05	-7.10063e-05	-0.000166637	-8.15043e-05	-6.36228e-05	-7.62548e-05	5.14451e-05	2.7501e-05
561	0.1131	561	0.1474	561	0.02229																							1.5295	0.30487		2181.96	0.00308	0.00388		649.301	0.000242645	0.000192675	-9.20004e-05	0.0002885	0.000298728	1.61455e-06	-7.9653e-05	-7.24403e-05	-0.000201562	-0.000142431	-0.000100098	-1.31002e-05	0.000112145	2.6134e-05
562	0.1175	562	0.1527	562	0.02079																							1.53064	0.30702		2261.95	0.003	0.0037		649.902	0.000203622	0.000169405	-0.000117776	0.000163528	0.000171158	-6.85236e-05	-9.07799e-05	-8.8374e-05	-0.000122426	-6.1684e-05	-4.59384e-06	1.73316e-05	6.95163e-05	4.81738e-05
563	0.1225	563	0.158	563	0.01929																							1.53179	0.30918		2341.95	0.00279	0.00346		650.504	0.000231907	0.000108557	-3.54775e-05	0.000137823	0.000142486	-7.63227e-05	-8.30968e-05	-5.96718e-05	-0.00011649	-7.95335e-05	-7.15258e-06	3.83095e-05	8.29331e-05	8.26026e-05
564	0.1268	564	0.164	564	0.01758																							1.53293	0.31135		2421.96	0.00289	0.00353		651.105	0.000285201	0.000130193	-0.000118885	0.000175167	0.000183082	-4.97544e-05	-2.38102e-05	-1.86946e-05	-0.000191614	-0.000108258	-1.39554e-05	5.52683e-05	7.36716e-05	5.61694e-05
565	0.1314	565	0.1702	565	0.0165																							1.53408	0.31525		2501.92	0.00278	0.00317		651.707	0.000268537	0.000149899	-0.000123301	0.000130055	0.000136925	-8.56665e-05	-1.71858e-05	-1.04379e-05	-0.000191311	-0.000101012	-2.18e-05	6.12289e-06	4.39911e-05	4.28731e-05
566	0.1355	566	0.1763	566	0.01522																							1.53523	0.31745		2581.96	0.00256	0.00351		652.309	0.000284637	0.000209862	-7.15388e-05	0.000160378	0.000166692	-0.000144181	-7.80992e-05	-5.14611e-05	-0.000164701	-0.000131638	-6.01032e-06	5.53248e-05	0.000111255	1.81063e-05
567	0.1412	567	0.1832	567	0.01393																							1.53638	0.31967		2661.95	0.0024	0.00313		652.91	0.000237111	0.000187828	-3.05872e-05	0.00012992	0.000134308	-0.000136964	-3.92318e-05	-0.000103995	-0.000107067	-5.78972e-05	-2.80108e-05	6.82087e-06	8.30762e-05	1.76355e-05
568	0.1468	568	0.1904	568	0.01286																							1.53754	0.32189		2741.94	0.00256	0.00337		653.512	0.000227497	9.11971e-05	-6.92405e-05	0.000116257	0.00012124	-9.57537e-05	-3.91425e-05	-0.000135537	-0.000142432	3.2639e-05	9.19467e-05	2.8469e-05	5.31015e-05	0.000104754
569	0.1522	569	0.1977	569	0.01222																							1.53869	0.32412		3341.95	0.00212	0.0029		654.114	0.000211551	0.000138474	-6.14778e-05	0.000258078	0.000266595	-3.62446e-05	-6.65803e-05	-0.00011494	-0.000203165	-7.04789e-05	0.000114169	8.62456e-05	0.000131287	4.92892e-05
570	0.1579	570	0.2052	570	0.01157																							1.53985	0.32637		3941.95	0.00178	0.00253		654.715	0.000161684	0.000145107	-2.34175e-05	0.000222377	0.000228939	-7.00472e-05	-1.80359e-05	-0.000100069	-0.000207178	-1.86877e-05	9.87791e-05	2.59023e-05	0.000112939	3.31725e-05
571	0.1628	571	0.2131	571	0.01093																							1.54101	0.32862		4541.95	0.00156	0.00244		655.317	0.000195664	0.000194131	-8.24101e-05	0.00021587	0.000223893	-0.000157996	-7.18397e-05	-0.000128253	-0.000162746	-3.01513e-06	4.64121e-05	2.37917e-05	0.000103262	6.6514e-05
572	0.1664	572	0.2179	572	0.0105																							1.54217	0.33089		5141.95	0.00143	0.00221		655.919	0.000260261	0.000203324	-5.70481e-05	0.000125815	0.000130807	-0.000153434	-5.12007e-05	-3.40175e-05	-0.000159279	-6.20926e-05	4.96713e-05	2.37547e-05	6.85157e-05	5.91944e-05
573	0.1674	573	0.2206	573	0.01029																							1.54333	0.33139		5741.95	0.0013	0.00201		656.521	0.000222732	0.000153028	-4.7926e-05	8.34238e-05	8.70181e-05	-0.000140872	-6.58052e-05	-0.000119588	-0.000112412	-1.53092e-05	7.40073e-06	4.65764e-05	5.91452e-05	7.46859e-05
574	0.1674	574	0.2211	574	0.00986																							1.54449	0.33367		6341.94	0.00112	0.00201		657.123	0.000284681	0.0001446	-8.99053e-05	8.61038e-05	9.08859e-05	-0.000145576	-7.10915e-05	-9.22489e-05	-8.96917e-05	-4.56417e-05	-5.51522e-05	2.22508e-05	9.84428e-05	0.000138147
575	0.1656	575	0.2205	575	0.00965																							1.54566	0.33596		6941.95	0.0009213	0.00214		657.725	0.000277299	0.00011467	-2.70943e-05	0.000198655	0.000204651	-0.000141827	-9.64131e-05	-8.63917e-05	-0.000113014	-9.29918e-05	-2.93378e-05	9.03351e-05	0.000174291	4.97163e-05
576	0.1628	576	0.2175	576	0.00943																							1.54683	0.33827		7541.95	0.000895199	0.00197		658.327	0.00021252	9.46774e-05	-3.3002e-05	0.000178163	0.000183766	-0.000103343	-4.61624e-05	-6.5494e-05	-9.40912e-05	-9.82349e-05	-4.23185e-05	9.44925e-05	0.000137647	7.3755e-05
577	0.1583	577	0.2141	577	0.00943																							1.548	0.34058				--		658.929	0.000164548	5.63227e-05	-3.59092e-05	0.000109569	0.00011343	-0.00011815	-5.12058e-05	-7.6506e-05	-6.31593e-05	3.97554e-05	4.1243e-05	1.11243e-05	6.5601e-05	7.06673e-05
578	0.1547	578	0.2096	578	0.00922																							1.54917	0.34291				--		659.531	0.000180845	8.78683e-05	-0.000107004	4.13644e-05	4.53833e-05	-7.75476e-05	7.39028e-06	-4.38487e-05	-4.27786e-05	-5.71124e-05	6.72159e-05	3.25203e-05	3.89556e-05	2.53443e-05
579	0.151	579	0.2061	579	0.00922																							1.55034	0.34525				--		660.134	0.000144068	0.000130773	-5.90505e-05	8.69983e-05	9.09522e-05	-6.98932e-05	-8.54433e-05	-0.000123769	-4.33222e-05	-2.45104e-05	5.1264e-05	1.02063e-05	0.000117905	7.46627e-05
580	0.1466	580	0.2003	580	0.00922																							1.55152	0.3476				--		660.736	0.00017449	2.72813e-05	-3.23377e-05	1.67977e-05	1.81201e-05	-3.48797e-05	-3.80743e-05	-0.000111914	-6.5397e-05	-1.22663e-05	0.000112166	8.13765e-05	2.75774e-05	5.53383e-05
581	0.1417	581	0.1954	581	0.00922																							1.55269	0.34996				--		661.338	0.000228598	4.12404e-05	-1.89596e-05	6.56255e-05	6.78687e-05	-0.000131238	-6.78468e-05	-8.62968e-05	-2.44173e-05	-5.6113e-05	-2.62024e-05	-1.52814e-06	7.28787e-05	2.63433e-05
582	0.1388	582	0.1909	582	0.00922																							1.55387	0.35049				--		661.941	0.000205837	0.000124026	-5.13983e-05	3.95016e-05	4.20008e-05	-0.000152016	2.16112e-05	-0.000160579	-7.12173e-05	-4.75999e-05	-1.43964e-05	5.30245e-05	0.000154343	4.20383e-05
583	0.1334	583	0.1847	583	0.00965																							1.55505	0.35287				--		662.543	7.25699e-05	-3.56464e-05	-2.40927e-05	9.28965e-05	9.59265e-05	-3.85887e-05	1.75966e-05	1.1201e-06	-5.57437e-05	-7.35683e-05	7.35662e-05	2.60919e-05	5.47825e-05	2.35996e-05
584	0.1286	584	0.1782	584	0.00965																							1.55623	0.35341				--		663.146	0.000233432	4.48493e-05	-2.95766e-05	-2.90421e-05	-2.89755e-05	-6.89409e-05	-2.81002e-05	-0.000123325	-2.53979e-05	-1.96771e-05	0.000178306	-9.16259e-06	0.000130911	3.89502e-05
585	0.1236	585	0.1727	585	0.00986																							1.55741	0.35394				--		663.748	0.00019433	-4.77587e-05	-3.28989e-05	4.83068e-05	5.04e-05	3.8571e-06	-5.15582e-05	-7.50733e-05	-6.71413e-05	-1.86511e-05	0.000158673	2.2293e-05	9.29346e-05	0.000104155
586	0.1186	586	0.1652	586	0.01007																							1.5586	0.35634				--		664.351	9.1045e-05	1.3455e-05	2.10939e-05	0.000128594	0.000131379	-6.86188e-05	-6.36167e-05	-0.000124573	-3.85707e-05	3.35552e-05	5.49349e-05	0.000108794	-7.85052e-06	0.000103757
587	0.1142	587	0.1596	587	0.0105																							1.55979	0.35875				--		664.953	9.9075e-05	0.000117988	4.89761e-05	-1.69663e-05	-1.8627e-05	-0.000163545	-2.68983e-05	-2.92558e-05	-3.93182e-05	-1.08783e-05	4.98977e-05	9.55789e-05	4.40245e-05	0.000120191
588	0.1092	588	0.153	588	0.01072																							1.56098	0.3593						665.556	0.000145718	6.76961e-05	-5.00634e-05	-2.48996e-05	-2.41613e-05	-0.00015835	-2.50214e-05	-2.98174e-05	4.67322e-05	-2.38014e-06	-8.81343e-05	2.97658e-05	0.000174936	3.01058e-05
589	0.1051	589	0.1463	589	0.01093																							1.56217	0.36172						666.159	0.000191242	-1.59799e-06	-3.46036e-05	-5.19244e-05	-5.23539e-05	-0.000124169	-3.04738e-05	-9.08938e-05	0.000128531	1.10668e-05	2.29401e-06	2.74978e-05	8.98242e-05	1.63841e-05
590	0.102	590	0.1426	590	0.01136																							1.56336	0.36416						666.761	0.000111443	-7.35687e-07	-0.000111348	1.13369e-05	1.45978e-05	-5.27009e-05	-7.27482e-05	-2.15882e-06	6.03213e-05	1.8425e-05	6.44895e-06	-4.43174e-05	2.15721e-05	-3.02863e-05
591	0.099	591	0.1381	591	0.01179																							1.56455	0.36661						667.364	6.71994e-05	7.85352e-06	3.09685e-05	2.82764e-05	2.81889e-05	-8.32785e-05	1.20388e-05	8.68227e-06	4.38728e-05	-4.14888e-05	-1.24159e-05	8.52329e-05	0.00010182	9.56458e-05
592	0.0965	592	0.1345	592	0.012																							1.56575	0.37097						667.967	8.1496e-05	3.98702e-05	7.37656e-05	7.27848e-06	5.5294e-06	-7.86672e-05	3.87898e-05	-6.1746e-05	-8.50442e-05	6.2947e-05	9.25576e-06	-2.31193e-05	0.000185427	2.89568e-05
593	0.0933	593	0.1302	593	0.012																							1.56695	0.37345						668.57	8.35519e-05	-6.44405e-06	1.69981e-05	-1.00326e-05	-1.07516e-05	-8.32294e-05	-5.90386e-06	7.76621e-05	-3.44996e-05	3.89703e-05	7.61397e-05	-2.07214e-08	0.000162854	4.1596e-05
594	0.0918	594	0.1283	594	0.01222																							1.56815	0.37595						669.173	0.000202765	5.04673e-05	2.33277e-05	3.75521e-05	3.79366e-05	-5.32395e-05	-4.80714e-05	1.84173e-05	-4.24218e-05	-0.000100734	7.85699e-05	4.39066e-05	0.000149735	6.7657e-05
595	0.0904	595	0.1258	595	0.01222																							1.56935	0.38039						669.776	0.000133228	-2.73897e-05	0.00010351	-2.7479e-05	-3.09659e-05	-4.35089e-06	1.95574e-05	-9.78158e-05	6.80694e-06	-0.000109786	2.13665e-05	-4.79328e-05	4.66525e-05	2.11246e-05
596	0.0896	596	0.1246	596	0.012																							1.57055	0.38291						670.379	9.69901e-05	-4.88718e-06	-3.60631e-05	-8.82248e-06	-8.0975e-06	-0.000120337	5.80688e-05	5.13247e-05	-1.22289e-05	-6.09744e-05	3.35089e-05	5.19642e-05	1.61621e-05	5.804e-05
597	0.0905	597	0.1247	597	0.012																							1.57176	0.38545						670.982	7.34646e-05	9.54105e-05	-5.65568e-05	-4.18712e-05	-4.13885e-05	-4.08867e-05	-2.9766e-05	5.00036e-05	-8.0874e-05	-1.52342e-05	4.32555e-05	4.8005e-05	7.55312e-05	6.97392e-05
598	0.0912	598	0.125	598	0.01136																							1.57296	0.388						671.585	4.73043e-05	5.79161e-05	7.64422e-05	-5.80083e-05	-6.1541e-05	-6.93367e-05	-4.79683e-05	-2.75276e-05	-4.86062e-05	1.51214e-05	5.45591e-05	-3.20659e-05	9.6626e-05	5.81096e-05
599	0.0928	599	0.1272	599	0.01093																							1.57417	0.39253						672.189	5.23882e-05	1.1049e-05	0.000100806	-1.05498e-05	-1.49848e-05	-9.53838e-05	-0.000144025	-3.31896e-05	6.71015e-05	1.50907e-05	-8.3468e-06	-7.57207e-05	4.77838e-06	3.81013e-05
600	0.0954	600	0.1299	600	0.0105																							1.57538	0.39709						672.792	0.000158372	6.29584e-05	0.000103823	-8.5384e-05	-9.13694e-05	-0.000132186	-0.000158011	4.64481e-05	-7.29108e-06	5.37173e-05	-6.58772e-05	-4.96365e-05	1.47349e-05	1.06578e-05
601	0.0998	601	0.1339	601	0.01007																							1.5766	0.40169						673.395	7.3172e-05	8.18329e-05	0.000151106	-1.92348e-05	-2.90269e-05	-0.000162333	-3.38985e-05	-1.55379e-05	-5.89861e-05	3.67929e-05	-8.49846e-05	-0.000124507	2.02889e-05	-2.53223e-06
602	0.1036	602	0.1404	602	0.00943																							1.57781	0.40834						673.999	0.000180556	3.06967e-05	3.59882e-05	-1.3824e-05	-1.87024e-05	-8.88057e-05	-5.92e-05	-6.92364e-05	-5.15513e-05	1.90665e-05	-2.11109e-05	-5.45498e-05	6.50265e-05	-4.49179e-05
603	0.1076	603	0.1462	603	0.009																							1.57903	0.41099						674.602	0.0001609	5.87639e-05	-3.36831e-05	4.39623e-05	3.38199e-05	-0.000155178	-4.97371e-05	-0.00015404	-2.67933e-05	-2.16976e-05	-6.74471e-05	-0.000107732	0.000117579	2.18504e-05
604	0.1116	604	0.151	604	0.00857																							1.58025	0.41569						675.206	0.000176461	2.10509e-05	-9.35293e-05	0.000106861	9.45986e-05	-0.000130866	2.4835e-06	-0.000125596	-3.80591e-05	4.43089e-05	-8.03238e-05	-6.77859e-05	0.00011158	-2.16511e-05
605	0.1163	605	0.1564	605	0.00836																							1.58147	0.41838						675.809	0.000231634	0.000134175	-4.39009e-05	5.56866e-06	-8.76198e-06	-0.000178785	1.85469e-05	-0.000103032	-7.96971e-05	4.97265e-05	-5.67149e-05	-6.18304e-05	-5.86787e-06	-1.15559e-05
606	0.1193	606	0.1617	606	0.00814																							1.58269	0.42107						676.413	0.000155475	0.000226948	-6.3425e-05	2.97865e-05	5.33971e-06	-0.000250643	3.08238e-05	1.96122e-05	-0.000138316	8.98739e-06	1.13828e-05	5.52838e-05	9.8609e-05	-2.23221e-05
607	0.124	607	0.1676	607	0.00793																							1.58391	0.42585						677.016	0.00018447	0.000180698	-5.40563e-05	0.000126375	8.8023e-05	-0.000277876	2.15263e-05	-0.000162977	-9.89192e-05	9.71e-05	-3.53283e-05	0.000123024	0.000185957	-8.67901e-05
608	0.1286	608	0.1738	608	0.00793																							1.58514	0.43066						677.62	0.000157893	7.79984e-05	-7.21633e-06	0.000134701	0.000111491	-9.5021e-05	2.25744e-05	-0.0001693	-0.000120392	-1.8297e-05	-1.34159e-05	5.08224e-05	9.53522e-05	-1.02815e-05
609	0.1315	609	0.18	609	0.00793																							1.58637	0.4397						678.224	0.000263067	4.87841e-05	-2.33348e-05	0.000193492	0.000156729	-0.00013978	1.29713e-05	-0.000110212	-0.000151563	-6.75936e-05	2.18739e-05	6.27148e-05	0.000127737	1.76562e-05
610	0.1366	610	0.185	610	0.00793																							1.5876	0.44673						678.827	0.000338773	0.000140137	-0.000150486	0.000186615	0.000146103	-0.000169874	-4.7129e-05	-0.000169075	-0.000111711	7.0082e-06	9.60992e-05	5.39375e-05	0.000116982	5.32437e-05
611	0.1391	611	0.1892	611	0.00793																							1.58883	0.45168						679.431	0.000245804	0.000119512	-7.04433e-05	0.000194234	0.000144994	-0.00017919	-2.305e-06	-0.000140636	-0.000178579	5.03134e-05	6.18185e-05	7.88322e-05	9.39169e-05	5.23525e-05
612	0.1404	612	0.1915	612	0.00814																							1.59006	0.45883						680.035	0.00030735	0.000161711	-0.000124493	0.000203433	0.000130901	-0.000288959	1.75459e-05	-0.00013445	-9.12469e-05	3.88487e-05	3.8758e-05	8.43436e-05	7.85524e-05	6.65871e-05
613	0.1396	613	0.1914	613	0.00814																							1.5913	0.46603						680.639	0.000404989	0.000124333	-0.000154104	0.000245	0.000170888	-0.00023375	2.29083e-05	-0.000194394	-0.00015045	-2.06388e-05	0.000104378	0.000152988	0.000176295	-1.8912e-05
614	0.138	614	0.1899	614	0.00836																							1.59253	0.47331						681.243	0.000258793	9.00992e-05	-7.49347e-05	0.000351997	0.0002569	-0.000240239	-6.80617e-05	-0.000194709	-0.000157735	4.93585e-05	-4.58532e-06	7.74247e-05	0.000157597	0.000114497
615	0.1352	615	0.1875	615	0.00836																							1.59377	0.48287						681.847	0.000357925	9.10571e-05	-6.57071e-05	0.000350391	0.000252775	-0.000214559	-3.71234e-05	-0.00022362	-0.000224425	9.8588e-06	5.09233e-06	0.000139254	0.000240616	0.000132326
616	0.1322	616	0.1841	616	0.00857																							1.59502	0.49253						682.451	0.000394113	0.000148101	-7.58724e-05	0.000267309	0.000170939	-0.000242903	-4.72552e-05	-0.000266603	-0.000171679	2.66367e-05	3.6885e-05	0.000227192	0.000213927	1.25247e-05
617	0.1288	617	0.1806	617	0.00857																							1.59626	0.50231						683.055	0.000405759	0.000155161	-0.000171999	0.000261114	0.000161955	-0.00023858	-2.3094e-05	-0.000200047	-0.00017331	4.17196e-05	7.49948e-05	0.000111735	0.000170553	2.32474e-05
618	0.1245	618	0.1751	618	0.00857																							1.5975	0.5122						683.659	0.000325238	0.000201692	-0.000161316	0.000275571	0.000171924	-0.000213367	4.81761e-06	-0.000211386	-0.000168034	6.67911e-05	0.000145805	0.000142197	8.53888e-05	1.82917e-06
619	0.1211	619	0.1708	619	0.00879																							1.59875	0.5222						684.263	0.000334378	0.000185949	-0.000158835	0.000219244	0.000110445	-0.000247844	1.43191e-05	-0.000202591	-8.99244e-05	3.59857e-05	9.6851e-05	2.90681e-05	2.63458e-06	-6.83356e-05
620	0.1165	620	0.1655	620	0.00879																							1.6	0.53232						684.868	0.000309269	0.000133134	-0.000138412	0.0002121	0.000103491	-0.000238316	-1.14504e-05	-0.000169377	-0.00013406	6.31148e-05	0.000131795	0.000131217	9.73917e-05	-1.86374e-05
621	0.1125	621	0.1603	621	0.009																							1.60125	0.54254						685.472	0.000345768	0.000151658	-0.000139678	0.000284007	0.00015803	-0.000230901	-1.72854e-05	-0.00013151	-0.000180045	7.03925e-05	0.000193234	0.000183878	0.000185631	4.38861e-05
622	0.1088	622	0.1555	622	0.009																							1.6025	0.5505						686.076	0.000417723	0.00019516	-0.000125192	0.000305632	0.000170177	-0.000216972	-2.83988e-05	-0.000278159	-0.000247983	7.30855e-05	0.000121664	0.00015955	0.000181743	0.000101295
623	0.105	623	0.1509	623	0.009																							1.60376	0.56575						686.681	0.000308064	0.00011695	-0.00015056	0.000284956	0.000156917	-0.000187661	-2.13533e-05	-0.000255309	-0.000192383	0.000128403	0.000211355	0.0001621	0.000150085	9.8401e-05
624	0.103	624	0.1478	624	0.00922																							1.60502	0.57878						687.285	0.000225675	0.000138761	-4.67863e-05	0.000279627	0.000128543	-0.000236196	-2.52194e-05	-0.000242546	-0.000112712	0.000104145	0.000264954	0.000221007	0.000150291	0.000114666
625	0.0992	625	0.1438	625	0.00922																							1.60627	0.59446						687.89	0.000259751	0.000124139	-8.48003e-05	0.000253645	0.000124523	-0.000170166	-1.2086e-05	-0.000249719	-0.000172816	6.3887e-05	0.000284146	0.000250147	0.000174557	0.000122437
626	0.0965	626	0.1407	626	0.00943																							1.60754	0.60786						688.494	0.000256316	0.000128726	-9.43192e-05	0.000199866	7.5423e-05	-0.000162585	3.3939e-05	-0.000237977	-0.000137095	4.81474e-05	0.00019176	0.000119263	3.05074e-05	1.83612e-05
627	0.0941	627	0.1369	627	0.00943																							1.6088	0.62143						689.099	0.000188954	5.38551e-05	-0.00013235	0.000143899	5.45908e-05	-0.000104679	5.02281e-05	-0.000127348	-0.000118824	4.17051e-05	0.000188099	0.000182537	0.000108676	7.70119e-05
628	0.0921	628	0.1341	628	0.00943																							1.61006	0.63518						689.704	0.00017941	4.43596e-05	-7.5347e-05	3.70501e-05	-5.98554e-06	-7.8873e-05	-1.75876e-05	-8.73549e-05	-5.39074e-05	1.75057e-05	0.000230075	0.000210582	0.000133511	8.16567e-05
629	0.089	629	0.131	629	0.00943																							1.61133	0.6491						690.308	0.000157027	-1.43862e-05	-4.76568e-05	2.83418e-05	5.2991e-06	-5.04453e-05	-6.35368e-05	-5.77692e-05	1.5548e-05	-3.62354e-06	0.000161226	0.000178538	0.000120462	1.34719e-05
630	0.0873	630	0.128	630	0.00943																							1.6126	0.66581						690.913	0.000164181	-1.13555e-05	-4.83786e-05	0.000108988	3.90012e-05	-9.95099e-05	-4.36934e-05	-3.46015e-05	-6.67223e-06	6.19073e-05	0.000237113	0.000123744	6.11591e-05	2.20212e-05
631	0.0855	631	0.125	631	0.00965																							1.61387	0.68544						691.518	0.000148754	2.64878e-05	7.1637e-06	3.07294e-05	5.00972e-06	-5.91899e-05	-8.10031e-05	-6.43104e-05	-2.4061e-05	4.50364e-05	0.000264914	0.000196411	8.62157e-05	9.21421e-05
632	0.0834	632	0.1234	632	0.00965																							1.61514	0.70539						692.123	8.91842e-05	5.89491e-05	-3.2115e-05	4.96935e-06	-1.42562e-05	-3.57557e-05	-4.08018e-05	-6.14478e-05	5.5011e-05	6.48595e-05	0.000282203	0.000128509	6.45109e-05	0.000147874
633	0.0816	633	0.1208	633	0.00986																							1.61642	0.73117						692.728	9.16936e-05	8.26039e-05	-6.40915e-05	-3.90562e-05	-4.44073e-05	-4.53504e-05	-5.16164e-05	-5.01658e-05	5.0533e-05	0.000122857	0.000289002	9.76654e-05	5.19744e-05	8.14429e-05
634	0.0812	634	0.1197	634	0.00965																							1.61769	0.75464						693.333	6.09985e-05	-2.24824e-05	-3.04519e-05	-6.72599e-05	-4.46161e-05	-1.39035e-05	-3.43131e-05	1.53049e-05	4.7325e-05	9.21788e-05	0.00024849	7.20971e-05	7.07323e-05	9.14484e-05
635	0.078	635	0.1173	635	0.00986																							1.61897	0.77567						693.938	-3.01805e-05	2.6365e-06	1.83368e-05	-8.50885e-05	-6.45457e-05	3.11786e-06	1.78181e-05	-6.28519e-06	4.7546e-05	9.68253e-05	0.000237387	8.73902e-05	9.26814e-05	0.00014034
636	0.0774	636	0.1157	636	0.00986																							1.62025	0.79702						694.543	-7.18859e-05	1.97929e-05	6.88355e-05	-6.95185e-05	-4.59187e-05	-1.24976e-05	-4.59873e-05	2.77015e-06	6.40881e-05	4.11591e-05	0.00017732	0.000112928	0.000128354	0.000168989
637	0.0763	637	0.1137	637	0.00986																							1.62154	0.82163						695.148	-2.84403e-05	-4.95431e-05	6.83914e-06	-0.000184651	-8.5476e-05	3.58429e-05	-2.68577e-05	9.53749e-05	9.25402e-05	1.31559e-05	0.00020373	0.000146973	0.000116252	0.000118811
638	0.0745	638	0.1121	638	0.00965																							1.62282	0.84965						695.753	-5.47934e-05	-6.18059e-05	8.23879e-05	-0.000199581	-9.22963e-05	4.70923e-05	-3.03563e-05	7.41425e-05	9.16974e-05	2.40085e-05	0.000264527	5.84882e-05	5.7655e-05	0.000151816
639	0.0739	639	0.1109	639	0.01007																							1.62411	0.88427						696.358	-7.24263e-05	-8.7675e-05	0.000143204	-0.000254482	-9.99161e-05	7.65815e-05	-2.82891e-05	9.86375e-05	0.000109589	7.55906e-05	0.000250669	4.75879e-05	3.83916e-05	0.000167265
640	0.0726	640	0.1097	640	0.00986																							1.6254	0.91965						696.963	-0.000101548	-1.89533e-05	0.000107015	-0.000275331	-0.000129635	3.22435e-05	-4.27276e-05	0.000105508	0.000131719	5.79697e-05	0.000139812	-1.84034e-05	-2.17064e-05	0.000143914
641	0.0719	641	0.1088	641	0.00986																							1.62669	0.95896						697.569	-0.000103882	-1.31103e-05	8.72196e-05	-0.000111723	-4.80484e-05	2.19469e-05	-1.61949e-05	6.04623e-05	8.48097e-05	4.52523e-05	0.00014064	7.81627e-05	4.02091e-05	0.000131263
642	0.0703	642	0.1063	642	0.00986																							1.62798	0.99266						698.174	-0.000102297	-2.06115e-05	7.80501e-05	-0.000163588	-5.42878e-05	3.84261e-05	-3.94423e-05	8.29152e-05	8.74259e-05	-5.8689e-05	-1.22369e-05	-1.16604e-05	3.61887e-05	0.000146285
643	0.0694	643	0.1056	643	0.01007																							1.62928	1.027						698.779	-8.63067e-05	-1.00598e-05	0.000152663	-0.000244077	-0.00010704	2.59777e-05	-2.4474e-05	9.8414e-05	4.72224e-05	-8.3169e-05	7.23903e-06	3.34024e-06	3.02329e-05	0.000135676
644	0.0682	644	0.1043	644	0.01007																							1.63057	1.06198						699.385	-5.80633e-05	-4.7514e-05	5.99137e-05	-0.000174628	-6.56337e-05	3.71764e-05	1.74673e-06	9.98594e-05	4.58778e-05	-4.46292e-05	3.072e-05	-4.21173e-05	4.48712e-05	0.000147741
645	0.068	645	0.1041	645	0.01029																							1.63187	1.0976						699.99	-6.2802e-05	-5.19444e-05	-5.69539e-07	-0.00013479	-7.71971e-05	-1.08715e-05	3.69653e-05	0.00014392	7.24932e-05	2.99598e-05	9.74248e-05	-8.26608e-06	4.58683e-05	0.000138524
646	0.0659	646	0.1013	646	0.01029																							1.63317	1.13734						700.596	-5.4554e-05	-1.78375e-05	-2.52642e-05	-0.000192464	-9.74599e-05	2.49168e-05	4.87336e-05	9.84242e-05	4.03866e-05	-6.23209e-06	4.66324e-05	1.54338e-05	5.13965e-05	0.000100077
647	0.0656	647	0.1014	647	0.01007																							1.63448	1.18141						701.202	1.74229e-05	-6.29417e-06	7.65139e-05	-0.000161762	-7.40341e-05	6.30295e-08	-2.98449e-05	1.45901e-05	1.1202e-05	7.46966e-06	5.44029e-05	4.80144e-05	8.39659e-05	0.000110235
648	0.0653	648	0.1003	648	0.01029																							1.63578	1.22639						701.807	4.83224e-05	3.77677e-05	4.82468e-05	-7.11025e-05	-7.0646e-05	-3.71511e-05	-7.25564e-06	1.69703e-05	1.47406e-06	-1.65209e-05	4.45859e-05	4.33018e-05	9.02531e-05	0.000132378
649	0.0639	649	0.0992	649	0.01029																							1.63709	1.27598						702.413	7.45615e-05	3.87287e-06	-1.91127e-05	8.81688e-07	-4.60809e-05	-5.6451e-05	1.25421e-05	3.86032e-05	-2.70274e-05	-8.38024e-05	-2.2707e-05	4.29012e-05	0.000104818	6.79444e-05
650	0.0626	650	0.0972	650	0.01029																							1.6384	1.31909						703.019	9.17496e-05	6.44253e-05	-4.4733e-05	-1.6042e-05	-6.40772e-05	-4.0618e-05	4.94489e-05	1.04966e-05	-6.91883e-05	-8.49299e-05	-4.02388e-05	6.48758e-06	4.53533e-05	3.81015e-05
651	0.0617	651	0.0969	651	0.0105																							1.63971	1.363						703.625	0.000129438	7.00721e-05	-7.98236e-05	4.65598e-05	-4.49623e-05	-3.2938e-05	-3.0292e-06	-9.4107e-05	-5.81911e-05	-3.91572e-05	-3.45688e-05	1.187e-05	8.24784e-05	6.32231e-05
652	0.0614	652	0.0963	652	0.0105																							1.64103	1.41159						704.23	0.000232671	9.05686e-05	-8.70863e-05	0.00015313	-2.48665e-05	-8.22331e-05	-6.58421e-05	-0.000141829	-4.21496e-05	-5.5131e-05	-3.82528e-05	9.39304e-05	0.000108858	3.88085e-05
653	0.06	653	0.0951	653	0.0105																							1.64234	1.46111						704.836	0.000229687	0.000148451	-9.26919e-05	0.00016232	-4.30164e-05	-0.000102301	-5.57388e-05	-0.000128648	-3.22362e-05	-3.37268e-05	7.66051e-06	0.000105761	9.56851e-05	3.83893e-05
654	0.0598	654	0.0944	654	0.0105																							1.64366	1.52371						705.442	0.000244626	0.000218056	-0.000131126	0.000258401	-2.19779e-05	-0.000132275	-7.66171e-05	-0.000158834	-5.65136e-05	-1.3283e-05	6.79989e-06	9.19172e-05	0.000116099	7.98578e-06
655	0.0598	655	0.0937	655	0.0105																							1.64498	1.60436						706.048	0.000326734	0.000147135	-0.000170152	0.000268274	-2.57777e-05	-0.000122367	-7.45809e-05	-0.000187377	-6.57083e-05	2.09665e-05	6.74801e-05	0.000149762	9.3636e-05	-4.81177e-05
656	0.0583	656	0.0927	656	0.01029																							1.6463	1.68295						706.654	0.000455182	0.000173079	-0.000173448	0.000376654	-1.28517e-05	-0.00014243	-0.000120319	-0.000293008	-0.000135447	-1.9812e-06	5.86556e-05	0.000121481	9.46317e-05	-1.17779e-05
657	0.0563	657	0.0908	657	0.00986																							1.64763	1.76793						707.26	0.000468952	0.000184065	-0.000150811	0.00048428	1.13856e-05	-0.000166722	-0.000103767	-0.000300251	-0.000196033	-6.61815e-05	4.93479e-05	0.000174281	0.000110327	-6.17997e-05
658	0.0572	658	0.091	658	0.00986																							1.64895	1.85065						707.866	0.000466226	0.000185333	-0.000167589	0.000489608	-3.95154e-08	-0.000164191	-0.000126375	-0.000306183	-0.000178831	-7.12836e-05	6.05805e-05	0.000215292	0.000122668	-8.78174e-05
659	0.0565	659	0.0904	659	0.00986																							1.65028	1.92623						708.473	0.000525371	0.000214589	-0.000204875	0.000494364	-1.76095e-05	-0.000163984	-0.000147938	-0.000343934	-0.000167875	-3.3986e-05	8.98982e-05	0.00020419	0.000140595	-6.77249e-05
660	0.0552	660	0.0898	660	0.00965																							1.65161	2.00813						709.079	0.000534393	0.000220966	-0.000217652	0.00049699	-2.67222e-05	-0.000113615	-0.000113406	-0.000341124	-0.000189683	-7.7732e-05	9.59868e-05	0.000218566	0.000146292	-4.3931e-05
661	0.0552	661	0.0897	661	0.00986																							1.65295	2.08231						709.685	0.000572729	0.000225427	-0.000210327	0.000545149	-3.07446e-07	-0.000132285	-0.000184778	-0.000384359	-0.000182364	-2.09101e-05	0.000151531	0.000259836	0.00015816	-5.04671e-05
662	0.0529	662	0.088	662	0.00986																							1.65428	2.17257						710.292	0.000599716	0.000222043	-0.000191656	0.000559564	-1.99299e-05	-0.000180815	-0.000234302	-0.000399302	-0.000168123	-6.89391e-06	0.000165951	0.000285686	0.000181365	-7.11596e-05
663	0.0532	663	0.0877	663	0.01029																							1.65562	2.27987						710.898	0.000527571	0.000215466	-0.00023345	0.000585016	-1.57396e-05	-0.000175123	-0.000190671	-0.000364552	-0.000174923	-2.56947e-05	0.000183795	0.000329292	0.000198775	-5.64578e-05
664	0.0532	664	0.0877	664	0.01072																							1.65696	2.3797						711.504	0.000584494	0.00019177	-0.00023709	0.000620418	-3.0998e-05	-0.000180898	-0.000191103	-0.000359301	-0.000179095	-1.64227e-05	0.000196537	0.000308629	0.000167235	-6.37499e-05
665	0.0531	665	0.0874	665	0.01179																							1.6583	2.48706						712.111	0.000613954	0.000244967	-0.000225534	0.000583069	-6.96837e-05	-0.000187521	-0.000200507	-0.000390857	-0.000179323	3.55696e-05	0.00022192	0.00026678	0.00014578	-8.38594e-05
666	0.0521	666	0.0864	666	0.01265																							1.65964	2.58095						712.717	0.000641539	0.00025699	-0.000269114	0.000584628	-4.9237e-05	-0.000172119	-0.000220023	-0.000384778	-0.000177059	6.25129e-05	0.000274599	0.000318456	0.000214673	-3.88045e-05
667	0.0519	667	0.086	667	0.01115																							1.66099	2.66588						713.324	0.000597075	0.000260246	-0.000268281	0.00059816	-5.4298e-05	-0.000158279	-0.000219756	-0.000380242	-0.000185976	3.97277e-05	0.000263583	0.000290215	0.000195475	-3.78119e-05
668	0.0508	668	0.0829	668	0.01093																							1.66234	2.7413						713.931	0.000525224	0.000198855	-0.00023056	0.000572001	-0.00011758	-0.000146523	-0.000185808	-0.000350377	-0.000147042	6.3937e-05	0.000271541	0.000310134	0.000182626	-4.00809e-05
669	0.0515	669	0.0858	669	0.01157																							1.66369	2.80674						714.537	0.00053442	0.000204266	-0.000251239	0.000556412	-9.16073e-05	-0.00012768	-0.000204402	-0.000348197	-0.000155096	7.83425e-05	0.000316027	0.000311066	0.000213104	-1.53052e-05
670	0.0522	670	0.0844	670	0.01136																							1.66504	2.88436						715.144	0.000557315	0.000205857	-0.000241226	0.000520635	-9.38515e-05	-0.000113165	-0.000210092	-0.000352393	-0.000166867	0.000105155	0.000337538	0.000300899	0.000230066	6.01915e-06
671	0.0496	671	0.0838	671	0.012																							1.6664	2.96891						715.751	0.000530036	0.000218032	-0.000201802	0.000489589	-0.00010062	-0.000116632	-0.00021111	-0.000346813	-0.000160051	9.73248e-05	0.000326004	0.000278081	0.00020177	1.68827e-06
672	0.0493	672	0.084	672	0.01265																							1.66775	3.04899						716.358	0.000528968	0.000216725	-0.000205239	0.000512797	-0.000102239	-0.000120208	-0.000209108	-0.000352561	-0.000150201	0.000100234	0.000305446	0.000257351	0.000155448	-3.53923e-05
673	0.0469	673	0.0819	673	0.01222																							1.66911	3.13028						716.965	0.000526306	0.000199345	-0.000188863	0.0004493	-0.00012611	-9.51711e-05	-0.000179507	-0.00032877	-0.000173273	0.000108155	0.00031215	0.000251353	0.000158362	-4.36461e-05
674	0.0472	674	0.0815	674	0.01136																							1.67047	3.2008						717.572	0.000490923	0.000198708	-0.000190348	0.000466188	-9.39203e-05	-8.85033e-05	-0.000220188	-0.000295265	-0.000161527	9.23336e-05	0.000338234	0.000283923	0.000189344	-6.4269e-06
675	0.0478	675	0.0824	675	0.01243																							1.67184	3.26617						718.179	0.000453739	0.000217158	-0.000173089	0.000427325	-0.000121223	-9.74101e-05	-0.000212564	-0.000285434	-0.000148886	8.45248e-05	0.000321313	0.000247755	0.000183691	2.03438e-05
676	0.0472	676	0.0805	676	0.012																							1.6732	3.32011						718.786	0.000503298	0.00017953	-0.000181503	0.000417826	-0.000146942	-8.82187e-05	-0.00019538	-0.000265595	-0.000141689	0.000149001	0.000372723	0.00027036	0.000214183	4.80745e-05
677	0.0481	677	0.0823	677	0.01179																							1.67457	3.36843						719.393	0.000461837	0.000181709	-0.000178289	0.000422999	-0.000141292	-7.27738e-05	-0.000162058	-0.000246363	-0.000131872	0.000179584	0.000370058	0.000231137	0.000193001	2.02233e-05
678	0.0446	678	0.0786	678	0.012																							1.67594	3.41719						720	0.000420772	0.000179326	-0.000132746	0.000375527	-0.000119379	-6.37924e-05	-0.000190498	-0.000239856	-0.000148878	0.000185079	0.00037734	0.000258744	0.000221032	1.07529e-05
679	0.0463	679	0.0794	679	0.01222																							1.67731	3.46012						720.607	0.000428512	0.000130215	-0.000145042	0.000381972	-0.000100482	-5.4354e-05	-0.000225246	-0.000232617	-0.000113188	0.000169212	0.000353818	0.000267534	0.000217969	5.38739e-05
680	0.0424	680	0.0777	680	0.01243																							1.67869	3.48458						721.214	0.000400826	0.000115483	-0.000165027	0.000384965	-9.57431e-05	-5.36864e-05	-0.000208515	-0.000236415	-9.27773e-05	0.00016174	0.000333899	0.000242976	0.000193584	3.39645e-05
681	0.0411	681	0.0781	681	0.01222																							1.68007	3.51545						721.822	0.000404035	0.000149564	-0.000142184	0.000334597	-0.000128032	-6.13684e-05	-0.000191037	-0.00021697	-0.00011918	0.000162043	0.000346089	0.000242802	0.000201634	3.42228e-05
682	0.0423	682	0.0773	682	0.01179																							1.68144	3.53386						722.429	0.000362591	0.000141509	-0.000155006	0.000355317	-0.000116385	-4.86642e-05	-0.00017251	-0.000193447	-0.000122903	0.000161376	0.000344317	0.000218037	0.000180125	2.9795e-05
683	0.0413	683	0.0762	683	0.012																							1.68283	3.55234						723.036	0.000383415	0.000137789	-0.000170157	0.0003995	-0.000100064	-4.44593e-05	-0.000199326	-0.000217173	-0.0001046	0.000174459	0.000322232	0.000228895	0.000171055	3.1501e-05
684	0.0423	684	0.0771	684	0.01179																							1.68421	3.55819						723.644	0.0003771	0.000141351	-0.000204829	0.000368837	-0.000143525	-2.36562e-05	-0.000201982	-0.000200775	-5.67022e-05	0.000233886	0.000319274	0.000237847	0.00015944	1.30132e-06
685	0.0418	685	0.0736	685	0.01222																							1.6856	3.55769						724.251	0.000377694	0.000147645	-0.000195257	0.000316281	-0.000171917	-2.38387e-05	-0.000196379	-0.000194051	-5.65806e-05	0.000228343	0.000328713	0.000223901	0.00016491	-2.51766e-06
686	0.0407	686	0.0755	686	0.01222																							1.68699	3.55082						724.859	0.000352615	0.000133314	-0.000174886	0.000335851	-0.000149595	-3.66256e-05	-0.000179709	-0.000206014	-6.39216e-05	0.000241953	0.000351533	0.000206202	0.000145761	-1.95525e-05
687	0.0395	687	0.0748	687	0.01222																							1.68838	3.54395						725.466	0.000348472	0.000142392	-0.000183868	0.000394187	-0.000133008	-2.90054e-05	-0.00021411	-0.000212833	-4.93999e-05	0.000271796	0.000365846	0.000216855	0.000151362	-3.15838e-05
688	0.0384	688	0.0733	688	0.012																							1.68977	3.53708						726.074	0.000384851	0.00016874	-0.000196684	0.000367964	-0.000161919	-3.39045e-05	-0.000225504	-0.000203657	-6.31753e-05	0.000246537	0.000347213	0.000238541	0.000143771	-2.05607e-05
689	0.0381	689	0.0735	689	0.01222																							1.69116	3.52385						726.682	0.000395376	0.000178821	-0.000172932	0.000332601	-0.000201001	-4.69516e-05	-0.000209996	-0.000200954	-5.68667e-05	0.000251419	0.000367179	0.000267388	0.000163825	-3.79795e-05
690	0.0379	690	0.0735	690	0.01222																							1.69256	3.51697						727.289	0.000427336	0.00018399	-0.000198833	0.000345891	-0.000174502	-1.4891e-05	-0.000219122	-0.000245084	-6.17361e-05	0.000284851	0.000377218	0.000262135	0.00018528	-3.47522e-05
691	0.0377	691	0.073	691	0.01222																							1.69396	3.51008						727.897	0.000418317	0.000170037	-0.000214864	0.000395374	-0.000179682	-3.73589e-07	-0.000242194	-0.00026135	-5.62257e-05	0.000270878	0.000372692	0.000246687	0.000155929	-5.86428e-05
692	0.0375	692	0.0725	692	0.01222																							1.69536	3.49685						728.505	0.000438236	0.000183158	-0.000218121	0.00038454	-0.00018839	-1.99249e-06	-0.000218746	-0.000244964	-8.87825e-05	0.000254375	0.00037239	0.00026132	0.000152041	-5.21594e-05
693	0.0361	693	0.0714	693	0.012																							1.69677	3.47096						729.113	0.000505557	0.000149806	-0.000202683	0.000385375	-0.000198254	-5.72843e-06	-0.000240479	-0.000246911	-9.10131e-05	0.000274373	0.000398828	0.000277086	0.000175819	-4.58432e-05
694	0.0364	694	0.0718	694	0.01222																							1.69818	3.43883						729.721	0.000480095	0.000177058	-0.0002586	0.000407531	-0.000203033	-7.60337e-06	-0.00026902	-0.000243952	-5.50554e-05	0.000304735	0.000419427	0.000306206	0.000167769	-3.56858e-05
695	0.0357	695	0.0714	695	0.01222																							1.69959	3.40679						730.329	0.000478669	0.000167015	-0.000246555	0.00043011	-0.00020461	6.11663e-06	-0.00028576	-0.000271207	-6.54293e-05	0.000280695	0.000421258	0.000306158	0.000184281	-3.15018e-05
696	0.0352	696	0.0709	696	0.01222																							1.701	3.35613						730.937	0.000480463	0.000165792	-0.000235195	0.000438602	-0.000214402	-3.23815e-06	-0.000286675	-0.000290505	-7.12265e-05	0.000271015	0.000407595	0.000303215	0.000164022	-4.83526e-05
697	0.0342	697	0.0711	697	0.01243																							1.70241	3.30576						731.545	0.000501859	0.000196221	-0.000231298	0.000408845	-0.000246107	-1.3243e-05	-0.000258068	-0.00028263	-7.23394e-05	0.000298993	0.000442019	0.000305225	0.00014664	-8.95556e-05
698	0.0328	698	0.0697	698	0.01222																							1.70383	3.2434						732.153	0.000514848	0.000195097	-0.000229639	0.000427102	-0.000253149	-9.27674e-06	-0.000271234	-0.000266813	-8.64894e-05	0.000305792	0.000458098	0.000301119	0.000141328	-7.9723e-05
699	0.0339	699	0.0711	699	0.01222																							1.70525	3.18763						732.761	0.000542907	0.000185275	-0.000241689	0.000453822	-0.000261385	1.35531e-05	-0.000323798	-0.000283446	-8.43416e-05	0.000267312	0.000458253	0.000293862	0.000165508	-6.40913e-05
700	0.0326	700	0.0704	700	0.01222																							1.70667	3.13224						733.369	0.000534508	0.000174953	-0.00023082	0.00045406	-0.00026314	1.53329e-05	-0.000328538	-0.000298983	-8.03654e-05	0.000239987	0.000444606	0.000296627	0.000180808	-6.31972e-05
701	0.0317	701	0.0674	701	0.01243																							1.70809	3.07126						733.978	0.000484404	0.00018097	-0.000244344	0.000459962	-0.000271527	3.85439e-05	-0.000284794	-0.000312538	-8.32528e-05	0.000192023	0.000431959	0.00030554	0.000188367	-6.10895e-05
702	0.0331	702	0.0693	702	0.01243																							1.70952	2.99892						734.586	0.000489015	0.000197824	-0.000228249	0.000434306	-0.000272948	2.69133e-05	-0.000318437	-0.000281662	-7.43917e-05	0.000252698	0.000464624	0.000317946	0.000172256	-3.67238e-05
703	0.032	703	0.0699	703	0.01243																							1.71094	2.92148						735.194	0.00049691	0.000186539	-0.000215607	0.000460511	-0.000279633	1.50794e-05	-0.00031314	-0.000284981	-8.53314e-05	0.000270677	0.000441801	0.000291533	0.000184663	-3.17407e-05
704	0.031	704	0.0688	704	0.01265																							1.71237	2.8507						735.803	0.000497408	0.000201463	-0.00022694	0.000482418	-0.000272504	2.85377e-05	-0.000306604	-0.000311451	-0.000105042	0.000246824	0.000416926	0.000265542	0.000178769	-5.94909e-05
705	0.0308	705	0.0681	705	0.01265																							1.71381	2.78639						736.411	0.000517054	0.00020487	-0.000187053	0.00044495	-0.00028763	3.47441e-05	-0.000331458	-0.000303924	-9.53192e-05	0.000211403	0.000437387	0.000277778	0.000178004	-6.57993e-05
706	0.0301	706	0.0675	706	0.01222																							1.71524	2.72271						737.02	0.000513388	0.000175758	-0.000194241	0.000430844	-0.000284286	2.7108e-05	-0.000301565	-0.000259926	-0.000104223	0.000208016	0.000419212	0.00026114	0.000155013	-6.05564e-05
707	0.0287	707	0.0656	707	0.01243																							1.71668	2.65966						737.628	0.000482046	0.000154356	-0.000176623	0.00040977	-0.000266131	-3.03392e-06	-0.000286167	-0.00025583	-0.000102732	0.000215782	0.000440574	0.000238139	0.000152312	-6.34731e-05
708	0.0278	708	0.0657	708	0.01243																							1.71812	2.61389						738.237	0.000424051	0.000137141	-0.000147588	0.000376846	-0.000250133	3.98108e-06	-0.000278754	-0.000228656	-9.71509e-05	0.000280882	0.000454221	0.000218758	0.000197396	-3.69583e-05
709	0.0281	709	0.0661	709	0.01243																							1.71956	2.57395						738.846	0.000411416	0.000134531	-0.000142487	0.000341749	-0.00026633	-6.91137e-06	-0.000252144	-0.000192625	-9.9197e-05	0.000294797	0.000446497	0.000216332	0.000182644	-2.84661e-05
710	0.027	710	0.0657	710	0.01222																							1.72101	2.52877						739.454	0.000439211	0.000151889	-0.000171499	0.000340187	-0.000279097	-1.9055e-05	-0.000267928	-0.0001982	-0.000108554	0.000283204	0.000486421	0.000220331	0.000208957	-9.43272e-06
711	0.0285	711	0.0659	711	0.01222																							1.72246	2.48392						740.063	0.000450414	0.000126825	-0.000176504	0.000365058	-0.000295734	-1.71666e-05	-0.000257782	-0.000181268	-0.000116419	0.000235814	0.000476422	0.000236991	0.000233011	-6.74314e-06
712	0.027	712	0.0658	712	0.01222																							1.72391	2.43402						740.672	0.000389129	0.000138517	-0.000172253	0.000350797	-0.000241686	9.49572e-06	-0.000258719	-0.000167604	-0.00012517	0.000184275	0.000446405	0.000233381	0.000218818	-4.23245e-06
713	0.0268	713	0.0654	713	0.01222																							1.72536	2.39521						741.281	0.000343968	0.000139217	-0.000129637	0.000313821	-0.000232713	3.37394e-05	-0.000272791	-0.000148936	-0.000154403	0.00019742	0.000446258	0.000213534	0.00026028	4.54917e-05
714	0.0265	714	0.0662	714	0.012																							1.72681	2.35664						741.89	0.000336282	0.00011691	-0.000107409	0.000249266	-0.000210245	1.62239e-05	-0.000244451	-0.00010603	-0.000178941	0.000221784	0.000392336	0.000152757	0.000247017	4.64303e-05
715	0.0258	715	0.0663	715	0.01222																							1.72827	2.32359						742.499	0.000289213	0.000122138	-0.000105211	0.000229152	-0.000192964	-2.4906e-06	-0.000212043	-7.35478e-05	-0.000182641	0.000267695	0.000411154	0.000182691	0.00023149	1.51118e-05
716	0.0252	716	0.0654	716	0.01222																							1.72973	2.29596						743.108	0.000257311	0.000110774	-5.70439e-05	0.000244064	-0.000210099	-2.39549e-05	-0.000221197	-7.61638e-05	-0.000138767	0.000299165	0.00040269	0.000203666	0.000259617	3.38903e-05
717	0.0248	717	0.0659	717	0.012																							1.73119	2.27889						743.717	0.000273264	0.000103001	-5.181e-05	0.000208278	-0.000201969	1.96349e-06	-0.000246738	-8.66688e-05	-0.000128068	0.000318929	0.000410536	0.00019567	0.000259956	3.71608e-05
718	0.0238	718	0.0642	718	0.012																							1.73266	2.26707						744.326	0.000272161	0.000148514	-6.89793e-05	0.000201066	-0.000202861	-2.31027e-05	-0.000227107	-7.48903e-05	-0.000146826	0.000288247	0.000361269	0.000142986	0.000258821	4.39205e-05
719	0.0236	719	0.0645	719	0.012																							1.73412	2.26047						744.935	0.000235812	0.000135059	-7.6304e-05	0.000214384	-0.000203733	-8.3233e-06	-0.000228557	-4.00102e-05	-0.00014439	0.000266935	0.00031969	0.000114815	0.000236033	8.82854e-05
720	0.0233	720	0.0646	720	0.01179																							1.73559	2.25387						745.544	0.000215295	0.000100609	-6.31177e-05	0.000223007	-0.000183794	1.91601e-05	-0.000224628	-6.5957e-05	-0.000124325	0.000278973	0.00035313	8.62631e-05	0.000252126	9.16091e-05
721	0.0226	721	0.0651	721	0.01157																							1.73707	2.25769						746.154	0.000193002	8.06165e-05	-7.71882e-05	0.00022604	-0.000183269	3.31128e-05	-0.000202208	-6.34558e-05	-0.000118398	0.00025212	0.000341398	9.33656e-05	0.000243658	4.06979e-05
722	0.0216	722	0.0646	722	0.01136																							1.73854	2.26676						746.763	0.0002234	0.000112758	-7.85125e-05	0.000198528	-0.000209343	2.1765e-05	-0.000208555	-7.13395e-05	-0.000109368	0.00025579	0.000333708	0.000148378	0.000255514	1.80201e-05
723	0.021	723	0.0646	723	0.01136																							1.74002	2.27586						747.372	0.000209745	0.000158688	-9.19665e-05	0.000212778	-0.000209406	1.0816e-05	-0.000220592	-7.45831e-05	-8.05506e-05	0.00028253	0.000306311	0.000145182	0.000231439	3.24794e-05
724	0.0201	724	0.0637	724	0.01136																							1.7415	2.29553						747.982	0.000239835	0.000120858	-7.53663e-05	0.000256424	-0.000220765	3.43818e-05	-0.000259578	-9.35229e-05	-8.49436e-05	0.000286422	0.00030565	0.000145015	0.000227555	-1.43612e-06
725	0.0211	725	0.0644	725	0.01115																							1.74298	2.32595						748.591	0.000268743	8.49442e-05	-6.084e-05	0.000330343	-0.000249045	2.52477e-05	-0.000230522	-0.000108381	-0.000116592	0.000225649	0.000249477	0.000107713	0.000204906	2.30335e-05
726	0.0185	726	0.0626	726	0.01115																							1.74446	2.36198						749.201	0.000313937	0.000111683	-0.000101773	0.000289302	-0.00026868	5.15202e-05	-0.00026974	-0.000102569	-0.000111641	0.000237526	0.000235937	8.34704e-05	0.000202768	-2.0612e-05
727	0.0195	727	0.0638	727	0.01093																							1.74595	2.40917
728	0.0198	728	0.0629	728	0.01093																							1.74744	2.46788
729	0.0199	729	0.063	729	0.01072																							1.74893	2.5274
730	0.0194	730	0.0626	730	0.01072																							1.75043	2.5821
731	0.0192	731	0.0627	731	0.01072																							1.75192	2.63749
732	0.0185	732	0.0625	732	0.0105																							1.75342	2.69356
733	0.0186	733	0.0632	733	0.01072																							1.75493	2.75031
734	0.018	734	0.0626	734	0.01072																							1.75643	2.81954
735	0.018	735	0.0619	735	0.01072																							1.75794	2.88975
736	0.0184	736	0.0617	736	0.01072																							1.75945	2.97308
737	0.017	737	0.0606	737	0.01093																							1.76096	3.05157
738	0.0169	738	0.0611	738	0.01093																							1.76248	3.125
739	0.0174	739	0.0604	739	0.01072																							1.764	3.19942
740	0.0159	740	0.0601	740	0.01093																							1.76552	3.26847
741	0.0167	741	0.0605	741	0.01093																							1.76704	3.33837
742	0.0158	742	0.0597	742	0.01072																							1.76857	3.42221
743	0.0165	743	0.0603	743	0.01072																							1.7701	3.5205
744	0.0161	744	0.0591	744	0.01072																							1.77163	3.61363
745	0.015	745	0.0595	745	0.01093																							1.77316	3.70131
746	0.0153	746	0.059	746	0.01093																							1.7747	3.78329
747	0.0151	747	0.0585	747	0.01072																							1.77624	3.85235
748	0.0147	748	0.0583	748	0.01093																							1.77778	3.92216
749	0.0154	749	0.0582	749	0.01093																							1.77932	3.99272
750	0.0149	750	0.0583	750	0.01072																							1.78087	4.05685
751	0.0136	751	0.058	751	0.01093																							1.78242	4.14335
752	0.0135	752	0.0572	752	0.01093																							1.78397	4.22358
753	0.0137	753	0.0569	753	0.01093																							1.78553	4.29732
754	0.0137	754	0.0576	754	0.01072																							1.78709	4.36435
755	0.0119	755	0.0559	755	0.01093																							1.78865	4.41697
756	0.0117	756	0.0562	756	0.01115																							1.79021	4.47
757	0.0124	757	0.056	757	0.01093																							1.79178	4.51582
758	0.0123	758	0.0561	758	0.01093																							1.79335	4.56196
759	0.0117	759	0.0559	759	0.01093																							1.79492	4.60841
760	0.0114	760	0.0557	760	0.01115																							1.79649	4.64743
761	0.0106	761	0.0553	761	0.01115																							1.79807	4.69447
762	0.01	762	0.0553	762	0.01115																							1.79965	4.734
763	0.0119	763	0.0556	763	0.01115																							1.80123	4.76589
764	0.0106	764	0.0544	764	0.01115																							1.80282	4.78217
765	0.0096	765	0.0541	765	0.01115																							1.80441	4.7906
766	0.0101	766	0.0554	766	0.01115																							1.806	4.80697
767	0.0097	767	0.0539	767	0.01115																							1.80759	4.80753
768	0.0099	768	0.0547	768	0.01115																							1.80919	4.80016
769	0.0098	769	0.0534	769	0.01115																							1.81079	4.78485
770	0.0096	770	0.0535	770	0.01115																							1.81239	4.77747
771	0.0092	771	0.0529	771	0.01115																							1.81399	4.77007
772	0.0087	772	0.0534	772	0.01115																							1.8156	4.7706
773	0.0079	773	0.0528	773	0.01115																							1.81721	4.76319
774	0.009	774	0.0529	774	0.01136																							1.81883	4.75578
775	0.0087	775	0.0525	775	0.01136																							1.82044	4.74042
776	0.0077	776	0.0508	776	0.01136																							1.82206	4.72507
777	0.0073	777	0.0516	777	0.01136																							1.82369	4.69389
778	0.0076	778	0.0518	778	0.01115																							1.82531	4.66277
779	0.0069	779	0.0516	779	0.01115																							1.82694	4.61597
780	0.0076	780	0.0517	780	0.01136																							1.82857	4.59282
781	0.0065	781	0.0508	781	0.01136																							1.83021	4.54623
782	0.0066	782	0.0505	782	0.01136																							1.83184	4.50758
783	0.0065	783	0.0511	783	0.01136																							1.83348	4.45353
784	0.0065	784	0.0515	784	0.01136																							1.83513	4.40741
785	0.007	785	0.0505	785	0.01136																							1.83677	4.34612
786	0.0069	786	0.0507	786	0.01136																							1.83842	4.30039
787	0.0067	787	0.0505	787	0.01136																							1.84007	4.25482
788	0.0056	788	0.0495	788	0.01136																							1.84173	4.20185
789	0.0054	789	0.0494	789	0.01136																							1.84338	4.14912
790	0.0066	790	0.0499	790	0.01136																							1.84505	4.08917
791	0.0058	791	0.0495	791	0.01136																							1.84671	4.02213
792	0.0055	792	0.049	792	0.01136																							1.84838	3.94818
793	0.0057	793	0.0498	793	0.01136																							1.85005	3.86751
794	0.0057	794	0.0496	794	0.01136																							1.85172	3.80195
795	0.0049	795	0.049	795	0.01136																							1.85339	3.73684
796	0.005	796	0.0485	796	0.01136																							1.85507	3.66506
797	0.0048	797	0.0482	797	0.01157																							1.85675	3.58682
798	0.0041	798	0.0474	798	0.01136																							1.85844	3.50928
799	0.0039	799	0.0476	799	0.01157																							1.86013	3.42556
800	0.0038	800	0.0472	800	0.01136																							1.86182	3.3359
				801	0.01136																							1.86351	3.25398
				802	0.01136																							1.86521	3.17959
				803	0.01157																							1.86691	3.1257
				804	0.01157																							1.86861	3.05908
				805	0.01136																							1.87032	2.99953
				806	0.01157																							1.87203	2.94047
				807	0.01157																							1.87374	2.87552
				808	0.01157																							1.87546	2.83009
				809	0.01136																							1.87718	2.77867
				810	0.01136																							1.8789	2.74005
				811	0.01136																							1.88062	2.70164
				812	0.01136																							1.88235	2.66957
				813	0.01136																							1.88408	2.64376
				814	0.01115																							1.88582	2.61803
				815	0.01093																							1.88756	2.59238
				816	0.01093																							1.8893	2.56681
				817	0.01093																							1.89104	2.55339
				818	0.01115																							1.89279	2.53998
				819	0.01072																							1.89454	2.52658
				820	0.01072																							1.8963	2.5192
				821	0.01072																							1.89805	2.51785
				822	0.01093																							1.89981	2.52856
				823	0.01007																							1.90158	2.53326
				824	0.01007																							1.90335	2.54404
				825	0.0105																							1.90512	2.56095
				826	0.0105																							1.90689	2.57184
				827	0.01007																							1.90867	2.5889
				828	0.00965																							1.91045	2.60606
				829	0.00986																							1.91223	2.6295
				830	0.00922																							1.91402	2.64686
				831	0.0105																							1.91581	2.67056
				832	0.00965																							1.9176	2.69442
				833	0.01029																							1.9194	2.71843
				834	0.00943																							1.9212	2.74258
				835	0.00965																							1.923	2.7669
				836	0.00965																							1.92481	2.78493
				837	0.00986																							1.92662	2.79662
				838	0.00965																							1.92844	2.80834
				839	0.00965																							1.93025	2.82012
				840	0.00965																							1.93208	2.83194
				841	0.01007																							1.9339	2.83729
				842	0.00986																							1.93573	2.84919
				843	0.00965																							1.93756	2.84804
				844	0.01007																							1.93939	2.84689
				845	0.00986																							1.94123	2.84574
				846	0.00986																							1.94307	2.83803
				847	0.01007																							1.94492	2.83032
				848	0.00965																							1.94677	2.8226
				849	0.00922																							1.94862	2.82143
				850	0.00986																							1.95048	2.82025
				851	0.01029																							1.95234	2.81252
				852	0.01007																							1.9542	2.80478
				853	0.01007																							1.95606	2.7905
				854	0.01007																							1.95793	2.77623
				855	0.00986																							1.95981	2.75546
				856	0.01007																							1.96169	2.74122
				857	0.00965																							1.96357	2.72051
				858	0.00986																							1.96545	2.7063
				859	0.00986																							1.96734	2.6921
				860	0.00986																							1.96923	2.67791
				861	0.00986																							1.97113	2.66373
				862	0.01007																							1.97303	2.64956
				863	0.00965																							1.97493	2.62899
				864	0.01029																							1.97683	2.62125
				865	0.01007																							1.97874	2.60711
				866	0.01007																							1.98066	2.59298
				867	0.01029																							1.98258	2.58524
				868	0.00986																							1.9845	2.56477
				869	0.01029																							1.98642	2.55702
				870	0.0105																							1.98835	2.53659
				871	0.01029																							1.99028	2.52252
				872	0.01007																							1.99222	2.50846
				873	0.01029																							1.99416	2.49442
				874	0.01029																							1.9961	2.48039
				875	0.01029																							1.99805	2.46009
				876	0.01007																							2	2.4461
				877	0.01007																							2.00196	2.41964
				878	0.0105																							2.00391	2.39328
				879	0.01029																							2.00588	2.37318
				880	0.00986																							2.00784	2.3593
				881	0.01029																							2.00981	2.34542
				882	0.01029																							2.01179	2.33157
				883	0.00986																							2.01377	2.31772
				884	0.01007																							2.01575	2.31002
				885	0.00965																							2.01773	2.29619
				886	0.00965																							2.01972	2.28848
				887	0.00986																							2.02172	2.28077
				888	0.00965																							2.02372	2.27917
				889	0.00965																							2.02572	2.27145
				890	0.00986																							2.02772	2.27595
				891	0.00986																							2.02973	2.28047
				892	0.00986																							2.03175	2.27885
				893	0.00965																							2.03376	2.28338
				894	0.00965																							2.03579	2.28792
				895	0.00986																							2.03781	2.28631
				896	0.00965																							2.03984	2.29705
				897	0.00986																							2.04187	2.30163
				898	0.00943																							2.04391	2.31244
				899	0.00943																							2.04595	2.31706
				900	0.00922																							2.048	2.3217
				901	0.00943																							2.05005	2.32635
				902	0.01007																							2.0521	2.33101
				903	0.00922																							2.05416	2.33569
				904	0.00965																							2.05622	2.34038
				905	0.00986																							2.05829	2.3514
				906	0.00986																							2.06036	2.35613
				907	0.00986																							2.06244	2.36088
				908	0.01007																							2.06452	2.36564
				909	0.01007																							2.0666	2.37679
				910	0.01029																							2.06869	2.38159
				911	0.01029																							2.07078	2.39281
				912	0.01007																							2.07287	2.39766
				913	0.01029																							2.07497	2.40896
				914	0.01029																							2.07708	2.41384
				915	0.00986																							2.07919	2.41875
				916	0.00965																							2.0813	2.43015
				917	0.00922																							2.08342	2.4416
				918	0.00986																							2.08554	2.44658
				919	0.00986																							2.08767	2.45811
				920	0.00986																							2.0898	2.46313
				921	0.01007																							2.09193	2.46817
				922	0.00986																							2.09407	2.47981
				923	0.00986																							2.09621	2.4915
				924	0.01007																							2.09836	2.50324
				925	0.00965																							2.10051	2.52838
				926	0.01007																							2.10267	2.54027
				927	0.00986																							2.10483	2.55895
				928	0.01007																							2.107	2.57097
				929	0.00986																							2.10917	2.58304
				930	0.00986																							2.11134	2.59517
				931	0.00965																							2.11352	2.61418
				932	0.00986																							2.1157	2.64017
				933	0.00965																							2.11789	2.66634
				934	0.00965																							2.12008	2.6927
				935	0.00986																							2.12228	2.72624
				936	0.00986																							2.12448	2.75301
				937	0.00986																							2.12669	2.77997
				938	0.00965																							2.1289	2.80711
				939	0.00986																							2.13111	2.83444
				940	0.00986																							2.13333	2.86918
				941	0.00986																							2.13556	2.90421
				942	0.00965																							2.13779	2.93953
				943	0.00965																							2.14002	2.98991
				944	0.00965																							2.14226	3.03337
				945	0.00986																							2.1445	3.07723
				946	0.00965																							2.14675	3.1215
				947	0.00965																							2.149	3.15853
				948	0.00965																							2.15126	3.20356
				949	0.00943																							2.15352	3.25677
				950	0.00965																							2.15579	3.31053
				951	0.00965																							2.15806	3.37277
				952	0.00943																							2.16034	3.42772
				953	0.00943																							2.16262	3.48323
				954	0.00943																							2.1649	3.53116
				955	0.00943																							2.1672	3.58773
				956	0.00943																							2.16949	3.65315
				957	0.00943																							2.17179	3.73608
				958	0.00943																							2.1741	3.82012
				959	0.00943																							2.17641	3.93113
				960	0.00943																							2.17872	4.02646
				961	0.00943																							2.18104	4.132
				962	0.00943																							2.18337	4.23015
				963	0.00943																							2.1857	4.34788
				964	0.00943																							2.18803	4.46748
				965	0.00943																							2.19037	4.61716
				966	0.00943																							2.19272	4.76963
				967	0.00943																							2.19507	4.93466
				968	0.00965																							2.19742	5.10287
				969	0.00943																							2.19979	5.26416
				970	0.00943																							2.20215	5.42832
				971	0.00943																							2.20452	5.58493
				972	0.00943																							2.2069	5.73355
				973	0.00943																							2.20928	5.89516
				974	0.00943																							2.21166	6.02676
				975	0.00965																							2.21405	6.12717
				976	0.00943																							2.21645	6.19549
				977	0.00943																							2.21885	6.24214
				978	0.00943																							2.22126	6.24458
				979	0.00943																							2.22367	6.19157
				980	0.00943																							2.22609	6.10563
				981	0.00943																							2.22851	5.99825
				982	0.00943																							2.23094	5.84835
				983	0.00943																							2.23337	5.70002
				984	0.00943																							2.23581	5.56383
				985	0.00943																							2.23825	5.43943
				986	0.00943																							2.2407	5.3265
				987	0.00943																							2.24315	5.20428
				988	0.00943																							2.24561	5.10348
				989	0.00943																							2.24808	4.99339
				990	0.00943																							2.25055	4.90419
				991	0.00943																							2.25303	4.82549
				992	0.00943																							2.25551	4.76693
				993	0.00943																							2.25799	4.71841
				994	0.00943																							2.26049	4.6798
				995	0.00943																							2.26298	4.66079
				996	0.00922																							2.26549	4.64177
				997	0.00943																							2.268	4.63251
				998	0.00943																							2.27051	4.64279
				999	0.00943																							2.27303	4.68257
				1000	0.00943																							2.27556	4.7325
				1001	0.00943																							2.27809	4.80276
				1002	0.00943																							2.28062	4.88377
				1003	0.00922																							2.28317	4.96563
				1004	0.00922																							2.28571	5.02785
				1005	0.00922																							2.28827	5.09058
				1006	0.00922																							2.29083	5.17468
				1007	0.00922																							2.29339	5.22814
				1008	0.00922																							2.29596	5.29256
				1009	0.00922																							2.29854	5.36816
				1010	0.00922																							2.30112	5.44447
				1011	0.00922																							2.30371	5.51067
				1012	0.00922																							2.30631	5.57743
				1013	0.00922																							2.30891	5.65571
				1014	0.00922																							2.31151	5.70155
				1015	0.00922																							2.31412	5.74768
				1016	0.00922																							2.31674	5.79411
				1017	0.00922																							2.31937	5.85204
				1018	0.00943																							2.322	5.8991
				1019	0.00943																							2.32463	5.94647
				1020	0.00943																							2.32727	5.98274
				1021	0.00922																							2.32992	6.0192
				1022	0.00943																							2.33257	6.07884
				1023	0.00922																							2.33523	6.15049
				1024	0.00943																							2.3379	6.23439
				1025	0.00922																							2.34057	6.31906
				1026	0.00922																							2.34325	6.42823
				1027	0.00943																							2.34593	6.53859
				1028	0.00922																							2.34862	6.65015
				1029	0.00922																							2.35132	6.77515
				1030	0.00922																							2.35402	6.91397
				1031	0.00922																							2.35673	7.1047
				1032	0.00922																							2.35945	7.31122
				1033	0.00922																							2.36217	7.53414
				1034	0.00922																							2.3649	7.77413
				1035	0.00922																							2.36763	7.99165
				1036	0.00922																							2.37037	8.17198
				1037	0.00922																							2.37312	8.34103
				1038	0.00922																							2.37587	8.44303
				1039	0.009																							2.37863	8.53199
				1040	0.009																							2.3814	8.60765
				1041	0.009																							2.38417	8.65573
				1042	0.009																							2.38695	8.66187
				1043	0.009																							2.38973	8.69618
				1044	0.009																							2.39252	8.70239
				1045	0.009																							2.39532	8.68036
				1046	0.009																							2.39813	8.65831
				1047	0.009																							2.40094	8.63624
				1048	0.009																							2.40376	8.62826
				1049	0.00922																							2.40658	8.60614
				1050	0.00922																							2.40941	8.56988
				1051	0.00922																							2.41225	8.56182
				1052	0.00922																							2.41509	8.53963
				1053	0.00922																							2.41795	8.53153
				1054	0.00922																							2.4208	8.52342
				1055	0.00922																							2.42367	8.50115
				1056	0.00922																							2.42654	8.43652
				1057	0.00922																							2.42942	8.38605
				1058	0.00922																							2.4323	8.33561
				1059	0.00922																							2.4352	8.31326
				1060	0.00922																							2.4381	8.27686
				1061	0.00922																							2.441	8.25446
				1062	0.00922																							2.44391	8.23205
				1063	0.00922																							2.44683	8.20961
				1064	0.009																							2.44976	8.15914
				1065	0.009																							2.45269	8.09474
				1066	0.009																							2.45564	8.03044
				1067	0.009																							2.45858	7.96625
				1068	0.009																							2.46154	7.92986
				1069	0.009																							2.4645	7.90732
				1070	0.009																							2.46747	7.88476
				1071	0.009																							2.47045	7.86217
				1072	0.009																							2.47343	7.83957
				1073	0.00922																							2.47642	7.83079
				1074	0.009																							2.47942	7.80814
				1075	0.009																							2.48242	7.8132
				1076	0.00922																							2.48544	7.81827
				1077	0.00922																							2.48846	7.83728
				1078	0.00922																							2.49148	7.88432
				1079	0.00922																							2.49452	7.93161
				1080	0.00922																							2.49756	7.99328
				1081	0.00922																							2.50061	8.05534
				1082	0.009																							2.50367	8.08928
				1083	0.00922																							2.50673	8.13767
				1084	0.009																							2.5098	8.18633
				1085	0.009																							2.51288	8.26412
				1086	0.009																							2.51597	8.32795
				1087	0.009																							2.51907	8.42139
				1088	0.009																							2.52217	8.50087
				1089	0.009																							2.52528	8.62537
				1090	0.009																							2.5284	8.70626
				1091	0.009																							2.53152	8.75774
				1092	0.009																							2.53465	8.85469
				1093	0.009																							2.53779	8.92207
				1094	0.009																							2.54094	9.00512
				1095	0.009																							2.5441	9.08876
				1096	0.009																							2.54726	9.173
				1097	0.009																							2.55044	9.25784
				1098	0.009																							2.55362	9.3589
				1099	0.009																							2.5568	9.42933
				1100	0.00879																							2.56	9.51599
				1101	0.009																							2.5632	9.61916
				1102	0.00879																							2.56642	9.67519
				1103	0.00879																							2.56964	9.76361
				1104	0.00879																							2.57286	9.83651
				1105	0.009																							2.5761	9.89366
				1106	0.009																							2.57935	9.9674
				1107	0.00879																							2.5826	10.0416
				1108	0.00879																							2.58586	10.067
				1109	0.00879																							2.58913	10.1089
				1110	0.00879																							2.59241	10.118
				1111	0.00879																							2.59569	10.1602
				1112	0.00879																							2.59898	10.186
				1113	0.00879																							2.60229	10.1953
				1114	0.00879																							2.6056	10.2546
				1115	0.00857																							2.60892	10.2807
				1116	0.00879																							2.61224	10.3238
				1117	0.00857																							2.61558	10.367
				1118	0.00879																							2.61893	10.3598
				1119	0.00857																							2.62228	10.3188
				1120	0.00857																							2.62564	10.3284
				1121	0.00857																							2.62901	10.338
				1122	0.00836																							2.63239	10.2969
				1123	0.00857																							2.63578	10.2896
				1124	0.00857																							2.63918	10.2653
				1125	0.00857																							2.64258	10.258
				1126	0.00857																							2.64599	10.2337
				1127	0.00836																							2.64942	10.2432
				1128	0.00814																							2.65285	10.2527
				1129	0.00836																							2.65629	10.2623
				1130	0.00836																							2.65974	10.2719
				1131	0.00814																							2.6632	10.2987
				1132	0.00772																							2.66667	10.3255
				1133	0.00772																							2.67014	10.3181
				1134	0.00772																							2.67363	10.3107
				1135	0.00814																							2.67712	10.2861
				1136	0.00772																							2.68063	10.2786
				1137	0.00793																							2.68414	10.2368
				1138	0.00772																							2.68766	10.2464
				1139	0.00772																							2.6912	10.2907
				1140	0.0075																							2.69474	10.3351
				1141	0.00772																							2.69829	10.3971
				1142	0.00686																							2.70185	10.442
				1143	0.00772																							2.70542	10.4871
				1144	0.00772																							2.70899	10.4798
				1145	0.00793																							2.71258	10.4549
				1146	0.00836																							2.71618	10.4475
				1147	0.00857																							2.71979	10.4576
				1148	0.00857																							2.7234	10.4678
				1149	0.00857																							2.72703	10.4604
				1150	0.00857																							2.73067	10.5237
				1151	0.00857																							2.73431	10.5696
				1152	0.00857																							2.73797	10.5979
				1153	0.00836																							2.74163	10.6084
				1154	0.00793																							2.74531	10.6548
				1155	0.00793																							2.74899	10.7194
				1156	0.0075																							2.75269	10.7482
				1157	0.00772																							2.75639	10.7953
				1158	0.00686																							2.76011	10.8426
				1159	0.00707																							2.76383	10.8901
				1160	0.00664																							2.76757	10.9196
				1161	0.0075																							2.77131	10.9675
				1162	0.00707																							2.77507	10.9604
				1163	0.00686																							2.77883	10.9166
				1164	0.00664																							2.78261	10.8728
				1165	0.00643																							2.78639	10.8656
				1166	0.00622																							2.79019	10.8953
				1167	0.00664																							2.794	10.8881
				1168	0.00707																							2.79781	10.9364
				1169	0.00664																							2.80164	11.0034
				1170	0.00664																							2.80548	11.0336
				1171	0.006																							2.80933	11.0266
				1172	0.00707																							2.81319	11.0008
				1173	0.00686																							2.81706	10.9937
				1174	0.00664																							2.82094	10.9866
				1175	0.00772																							2.82483	10.9982
				1176	0.00643																							2.82873	11.0286
				1177	0.00622																							2.83264	11.0214
				1178	0.00493																							2.83657	11.0331
				1179	0.00579																							2.8405	10.9883
				1180	0.00472																							2.84444	10.9435
				1181	0.0045																							2.8484	10.9174
				1182	0.00536																							2.85237	10.9289
				1183	0.00686																							2.85635	10.9216
				1184	0.00686																							2.86034	10.9522
				1185	0.00814																							2.86434	11.0208
				1186	0.00922																							2.86835	11.0327
				1187	0.00943																							2.87237	11.0828
				1188	0.01072																							2.8764	11.1331
				1189	0.01222																							2.88045	11.1644
				1190	0.01157																							2.88451	11.2152
				1191	0.01093																							2.88858	11.2275
				1192	0.0105																							2.89266	11.2787
				1193	0.01093																							2.89675	11.2717
				1194	0.00986																							2.90085	11.2452
				1195	0.00879																							2.90496	11.2381
				1196	0.00857																							2.90909	11.231
				1197	0.00836																							2.91323	11.1654
				1198	0.00814																							2.91738	11.1778
				1199	0.00772																							2.92154	11.2293
				1200	0.00793																							2.92571	11.2221
																												2.9299	11.2936
																												2.9341	11.3853
																												2.93831	11.4777
																												2.94253	11.4708
																												2.94676	11.4838
																												2.95101	11.4769
																												2.95527	11.49
																												2.95954	11.4831
																												2.96382	11.5969
																												2.96812	11.6306
																												2.97242	11.705
																												2.97674	11.8003
																												2.98108	11.8758
																												2.98542	11.8898
																												2.98978	11.9452
																												2.99415	11.9802
																												2.99854	12.0569
																												3.00293	12.155
																												3.00734	12.2118
																												3.01176	12.2688
																												3.0162	12.3261
																												3.02065	12.3838
																												3.02511	12.5272
																												3.02959	12.6288
																												3.03407	12.7311
																												3.03858	12.8342
																												3.04309	12.9161
																												3.04762	13.0204
																												3.05216	13.1255
																												3.05672	13.1869
																												3.06129	13.2264
																												3.06587	13.3107
																												3.07046	13.3731
																												3.07508	13.4358
																												3.0797	13.4763
																												3.08434	13.5623
																												3.08899	13.6945
																												3.09366	13.8738
																												3.09834	14.0317
																												3.10303	14.1208
																												3.10774	14.2809
																												3.11246	14.4661
																												3.1172	14.6053
																												3.12195	14.6738
																												3.12672	14.7186
																												3.1315	14.7396
																												3.13629	14.833
																												3.1411	14.8544
																												3.14593	14.803
																												3.15077	14.8729
																												3.15562	15.0165
																												3.16049	15.1611
																												3.16538	15.2574
																												3.17028	15.1809
																												3.17519	15.1785
																												3.18012	15.2505
																												3.18507	15.3479
																												3.19003	15.3457
																												3.19501	15.3435
																												3.2	15.3664
																												3.20501	15.4901
																												3.21003	15.5894
																												3.21507	15.5368
																												3.22013	15.5603
																												3.2252	15.5584
																												3.23028	15.6075
																												3.23539	15.6313
																												3.24051	15.6551
																												3.24564	15.6534
																												3.25079	15.6516
																												3.25596	15.7273
																												3.26115	15.8033
																												3.26635	15.8278
																												3.27157	15.8784
																												3.2768	15.9031
																												3.28205	16.0066
																												3.28732	16.0317
																												3.2926	16.1626
																												3.29791	16.2147
																												3.30323	16.2138
																												3.30856	16.2662
																												3.31392	16.2921
																												3.31929	16.2378
																												3.32468	16.1566
																												3.33008	16.0487
																												3.3355	16.0743
																												3.34095	16.0196
																												3.34641	16.0184
																												3.35188	15.9904
																												3.35738	15.9622
																												3.36289	15.8804
																												3.36842	15.9327
																												3.37397	15.9583
																												3.37954	15.9299
																												3.38512	16.0368
																												3.39073	16.09
																												3.39635	16.1161
																												3.40199	16.0877
																												3.40765	15.9774
																												3.41333	15.8672
																												3.41903	15.7569
																												3.42475	15.728
																												3.43049	15.8353
																												3.43624	15.8885
																												3.44202	15.8596
																												3.44781	15.8307
																												3.45363	15.8566
																												3.45946	15.8
																												3.46531	15.7708
																												3.47119	15.7141
																												3.47708	15.6572
																												3.48299	15.6829
																												3.48893	15.7087
																												3.49488	15.6239
																												3.50085	15.5391
																												3.50685	15.4542
																												3.51286	15.4243
																												3.5189	15.3668
																												3.52496	15.2541
																												3.53103	15.1414
																												3.53713	15.0837
																												3.54325	15.0533
																												3.54939	14.9679
																												3.55556	15.0475
																												3.56174	15.017
																												3.56794	15.0693
																												3.57417	15.011
																												3.58042	14.8972
																												3.58669	14.8111
																												3.59298	14.6974
																												3.5993	14.6662
																												3.60563	14.635
																												3.61199	14.6038
																												3.61837	14.6554
																												3.62478	14.7073
																												3.63121	14.7596
																												3.63766	14.7281
																												3.64413	14.6687
																												3.65062	14.6092
																												3.65714	14.5496
																												3.66369	14.4342
																												3.67025	14.4023
																												3.67684	14.3425
																												3.68345	14.3662
																												3.69009	14.39
																												3.69675	14.4701
																												3.70344	14.4942
																												3.71014	14.4903
																												3.71688	14.5146
																												3.72364	14.5674
																												3.73042	14.6491
																												3.73723	14.7026
																												3.74406	14.7852
																												3.75092	14.8683
																												3.7578	14.9229
																												3.76471	14.9778
																												3.77164	15.0623
																												3.7786	15.1768
																												3.78558	15.2625
																												3.79259	15.3488
																												3.79963	15.4954
																												3.80669	15.6131
																												3.81378	15.6713
																												3.8209	15.7299
																												3.82804	15.7583
																												3.83521	15.8785
																												3.8424	15.9688
																												3.84962	15.9981
																												3.85687	16.0893
																												3.86415	16.1501
																												3.87146	16.2736
																												3.87879	16.3981
																												3.88615	16.5235
																												3.89354	16.5864
																												3.90095	16.7453
																												3.9084	16.9377
																												3.91587	17.0672
																												3.92337	17.0677
																												3.9309	17.1333
																												3.93846	17.232
																												3.94605	17.2984
																												3.95367	17.3653
																												3.96132	17.3995
																												3.96899	17.467
																												3.9767	17.5349
																												3.98444	17.6366
																												3.9922	17.7727
																												4	17.8084
																												4.00783	17.8443
																												4.01569	17.9824
																												4.02358	18.0531
																												4.0315	18.1243
																												4.03945	18.2648
																												4.04743	18.4412
																												4.05545	18.5143
																												4.06349	18.6931
																												4.07157	18.8381
																												4.07968	18.9133
																												4.08782	18.9177
																												4.096	18.8509
																												4.10421	18.9622
																												4.11245	19.0744
																												4.12072	19.1512
																												4.12903	19.301
																												4.13737	19.3426
																												4.14575	19.348
																												4.15416	19.3534
																												4.1626	19.3222
																												4.17108	19.3276
																												4.17959	19.4066
																												4.18814	19.523
																												4.19672	19.7894
																												4.20534	19.9834
																												4.21399	20.028
																												4.22268	20.1106
																												4.2314	20.1178
																												4.24017	20.087
																												4.24896	20.2086
																												4.2578	20.3311
																												4.26667	20.3774
																												4.27557	20.7342
																												4.28452	20.9778
																												4.2935	21.1447
																												4.30252	21.194
																												4.31158	21.1642
																												4.32068	21.2536
																												4.32981	21.3036
																												4.33898	21.3538
																												4.3482	21.4446
																												4.35745	21.6169
																												4.36674	21.8314
																												4.37607	22.0479
																												4.38544	22.1012
																												4.39485	22.0308
																												4.4043	22.0843
																												4.41379	22.0965
																												4.42333	22.1088
																												4.4329	22.2046
																												4.44252	22.2591
																												4.45217	22.356
																												4.46187	22.4958
																												4.47162	22.7218
																												4.4814	22.8214
																												4.49123	22.8786
																												4.5011	22.85
																												4.51101	22.9076
																												4.52097	22.9655
																												4.53097	23.0672
																												4.54102	23.1259
																												4.55111	23.185
																												4.56125	23.2443
																												4.57143	23.3482
																												4.58166	23.4084
																												4.59193	23.3801
																												4.60225	23.3072
																												4.61261	23.4123
																												4.62302	23.5182
																												4.63348	23.5797
																												4.64399	23.6416
																												4.65455	23.6585
																												4.66515	23.6301
																												4.6758	23.6926
																												4.6865	23.8012
																												4.69725	23.8646
																												4.70805	23.8363
																												4.71889	24.085
																												4.72979	24.1034
																												4.74074	24.1219
																												4.75174	24.0472
																												4.76279	23.8326
																												4.77389	23.6643
																												4.78505	23.4959
																												4.79625	23.5129
																												4.80751	23.3439
																												4.81882	23.2675
																												4.83019	23.2375
																												4.84161	23.1607
																												4.85308	23.0837
																												4.86461	23.0065
																												4.87619	23.3041
																												4.88783	23.2266
																												4.89952	23.6228
																												4.91127	23.7362
																												4.92308	23.4196
																												4.93494	23.1037
																												4.94686	22.883
																												4.95884	22.615
																												4.97087	22.3944
																												4.98297	22.4091
																												4.99512	22.3765
																												5.00733	22.3438
																												5.01961	22.1217
																												5.03194	21.9468
																												5.04433	21.8659
																												5.05679	21.5964
																												5.06931	21.7034
																												5.08189	21.7164
																												5.09453	21.6346
																												5.10723	21.5052
																												5.12	21.4703
[truncated: 541 more columns]

## Sheet: Figure 3
Figure 3 c.d									Figure 3 g.h							Figure 3 j	130 Hz
con	405	ZST	ZST+405	con	850	ZST	ZST+850		0.5 ms	42.5	42.5	39	40.5	38.5			0.752
0.131726	0.0101064	0.130459	0.687455	0.062814	0.415476	0.106688	2.15054		1 ms	25	23.5	20.5	25	20.5			0.805
0.138906	0.0200288	0.109864	1.29261	0.0689603	0.361065	0.104988	2.58552		2 ms	13.5	13.5	11.7	11.7	11.7			0.692
0.14028	0.00977444	0.0920437	1.43149	0.0644002	0.300778	0.108472	2.86117		3 ms	12.7	9.5	9.5	7.8	7.8			0.729
-0.0337479	0.0159031	0.176799	1.97241	0.0820852	0.276065	0.123923	2.92123		4 ms	7.8	6.5	7.8	6.5	4.5			0.842
0.00414372	0.013056	0.128486	1.43084	0.0684269	0.229741	0.45326	2.9657		5 ms	4	3.5	4.5	3.5	2.56
-0.00636974	0.0290943	0.105363	1.53318	0.0764739	0.372508	0.63391	3.05258
0.0182336	0.0202639	0.151826	2.04966	0.021114	0.373259	0.645877	4.08945
0.00568529	0.0174538	0.118651	1.44391	0.0101118	0.345459	0.65521	3.13039
-0.0334704	0.0632211	0.169954	1.55163	0.581157	0.267964	0.00389344	3.20311
0.0132698	0.0847986	0.147386	2.07916	0.49695	0.234967	0.0102583	2.38746
0.00849093	0.0384156	-0.0256944	1.04972	0.431578	0.211217	0.608305	2.36863
-0.0114569	0.221726	-0.00639923	2.05677	0.456021	0.314501	-0.180117	1.67382
0.0273288	0.1282	-0.0502362	2.42187	0.371786	0.267299	-0.191501	4.3359
0.0743985	0.185573	-0.0427533	2.45696	0.331552	0.266223	-0.200506	2.3378
0.112183	0.0389938	-0.0169499	2.09573	0.302392	0.19554	-0.20733	1.79104
0.00220135	0.102633	0.0015138	2.04817	0.224416	0.16444	-0.222781	2.32475
0.08523	0.0520149	0.011147	2.14666	0.245461	0.171366	0.404217	2.37191
0.0287162	0.0613348	-0.0322312	1.55979	0.2165	0.117111	0.463669	3.31832
0.0549845	0.618475	-0.00373288	3.45908	0.19765	0.152785	0.342995	1.01276
0.0437002	0.0457676	-0.0457063	2.47822	0.176365	0.113344	0.47388	3.34919
0.510757	0.232069	0.454761	1.52475	0.168816	0.111999	0.37755	3.36494
0.730013	0.320847	0.58406	1.53462	0.154003	0.151978	0.438475	3.44303
0.0676561	0.176312	0.714775	1.55377	0.165007	0.113712	0.354253	2.36528
0.121395	0.031683	-0.022598	1.61397	0.127449	0.112523	0.305494	1.07138
0.0801736	0.0474882	-0.0025574	1.76318	0.144005	0.0995077	0.259779	1.76078
0.0550153	0.0145958	0.00165715	1.55801	0.121827	0.0685072	0.227589	1.78762
0.0445635	0.0195527	0.0150749	3.27837	0.160985	0.102014	0.19697	1.26526
0.0274213	0.0419782	-0.0347256	1.69849	0.124603	0.0765653	0.161509	1.23068
0.0323543	0.0349934	-0.00806211	2.14072	0.119419	0.0875692	0.184904	1.69829
0.719533	0.021601	-0.00596917	3.59062	0.101873	0.102085	0.176917	1.12647
																																	[]uttttttttttttttttttttttttttttqq	732432444444414444444444444444444444444444444444444444444444444444444444444444444444111324444444444444444444444444444444444444444444444444444444444444444444444444444444444444444444444444444444444444444444444444444444444444444444444444444444444444444444444444444444444444444444444444444444444444444444444444444444444444444444444444444444444444444444444444444444444444444444444444444444444444444444444…

## Sheet: Figure 4
	Figure 4d
	Laser(670)+ZST	10.875	20.9751	29.1484	10.5812	11.5991	12.7681	16.9053
	Laser(670)	3.03901	6.60329	3.93005	6.05771	6.13105	5.49992	6.49229
	ZST	7.29001	4.60938	9.28769	9.74013	7.10147	5.09275	7.22044
	WT	8.31739	5.67416	7.18524	5.47107	7.12972	2.81839	4.81583
	Figure 4g, i
	670nm				850 nm
	WT	Laser(670)	ZST	Laser(670)+ZST	WT	Laser(670)	ZST	Laser(670)+ZST
	0.2	0	0	4.5	0.1	0	0	2
	0.1	0.2	0.1	5	0.1	0.2	0.2	3
	0	0.1	0.2	3	0.2	0.1	0.3	1.3
	0.2	0.2	0	3.5	0.2	0.1	0.1	3.5
	0.2	0.1	0.2	3	0.1	0.2	0	2
	0.1	0.2	0.1	4	0.1	0.2	0.2	3
	0.1	0.2	0.2	6	0.1	0.3	0.1	4
	0.2	0.1	0.1	6.6
	0.1	0.1	0.1	4.2
	Figure 4l,m
	C-FOS				GFAP
	WT	Laser(670)	ZST	Laser(670)+ZST	WT	Laser(670)	ZST	Laser(670)+ZST
	77.6984	58.815	48.1448	859.429	431.322	424.334	465.438	421.432
	81.1446	61.083	61.6173	419.507	544.762	534.223	531.534	538.653
	90.2642	73.8411	64.1609	482.186	476.327	464.789	476.312	464.894
	62.0269	70.7714	55.4366	627.353	514.442	532.111	523.214	517.452
	58.44	54.2231	52.3345	571.347	570.341	545.873	563.723	579.421
	65.1231	52.4566	45.2222	432.433	536.932	547.679	573.126	563.568

## Sheet: Figure 5
	Figure 5c,d
	ctrl	PD	PD+zst	PD+laser	PD +zst+laser		ctrl	PD	PD+zst	PD+laser	PD +zst+laser
	172.339	96.5551	66.7203	76.31	149.159		8.9936	6.352	5.9319	4.842	7.892
	278.167	73.3513	42.4581	83.51	128.282		10.8279	9.5799	6.6676	5.2351	7.9
	196.517	77.6791	69.1897	58.72	123.386		22.049	5.1494	4.9739	4.52	14.504
	171.582	52.2778	99.3698	69.19	129.944		8.4549	1.7246	4.7527	5.8	9.8467
	190.848	53.299	86.4224	81.52	144.429		11.4056	3.6867	10.4053	4.391	11.204
	Figure 5f
	Step cycle	RF						RH						LF						LH			--
		ctrl	PD	PD+zst	PD+laser	PD +zst+laser		ctrl	PD	PD+zst	PD+laser	PD +zst+laser		ctrl	PD	PD+zst	PD+laser	PD +zst+laser		ctrl	PD	PD+zst	PD+laser	PD +zst+laser
		0.5	0.7	0.9	1	0.7		0.4	0.8	1.2	1.1	0.6		0.4	0.9	1.2	1	0.7		0.3	1.6	1	1	0.6
		0.5	1	1	0.8	0.6		0.5	0.9	0.72	0.7	0.5		0.5	0.9	0.9	0.9	0.6		0.2	1.1	0.9	1.1	0.7
		0.6	1.3	1.1	1	0.8		0.3	1.2	1.1	1	0.4		0.6	1.1	1	1.1	0.5		0.6	0.6	0.8	0.7	0.6
		0.2	0.8	0.8	0.9	0.5		0.4	0.7	0.7	0.8	0.5		0.2	0.7	0.8	0.9	0.4		0.4	0.5	0.85	0.8	0.6
		0.4	0.6	0.9	0.9	0.6		0.3	0.8	0.8	0.6	0.6		0.4	0.3	0.8	0.7	0.5		0.3	0.3	0.95	0.85	0.5
		0.22	0.7	1	0.85	0.5		0.3	0.8	0.9	1	0.4		0.4	0.7	0.8	0.9	0.5		0.3	0.6	0.8	0.9	0.3
		0.26	0.8	0.7	0.95	0.6		0.2	0.9	0.7	0.7	0.3		0.3	0.8	0.7	0.8	0.4		0.1	0.9	0.9	1	0.6
		0.3	1.1	1.1	1	0.7		0.4	1.3	1.1	1.2	0.8		0.2	1.4	1.1	1.1	0.8		0.2	1.5	1	0.95	0.2
	Swing speed	RF						RH						LF						LH			--	--
		ctrl	PD	PD+zst	PD+laser	PD +zst+laser		ctrl	PD	PD+zst	PD+laser	PD +zst+laser		ctrl	PD	PD+zst	PD+laser	PD +zst+laser		ctrl	PD	PD+zst	PD+laser	PD +zst+laser
		100.382	55.1078	59.1455	62.3321	119.204		95.292	55.4761	61.6044	72.0334	74.4005		103.234	52.7442	58.4123	54.1329	86.249		123.945	54.3456	74.2145	67.1978	93.8
		96.8253	49.1489	39.3443	44.4211	118.867		134.399	55.9942	48.4933	38.3119	71.8111		107.64	45.7	47.9711	52.7033	69.5234		160.23	71.1922	65.2005	55.6155	91.8411
		99.615	46.23	56.4361	52.5356	83.89		104.94	20.217	33.5194	35.1677	92.9003		145.106	89.7117	70.1755	65.7423	75.57		143.834	57.9377	47.3448	53.4967	106.61
		103.279	62.1956	71.3332	67.3977	83.4255		139.254	77.9745	67.7664	59.5334	158.822		142.576	29.1901	46.9335	53.3577	88.5023		112.999	72.0911	79.9774	69.2199	115.944
		165.136	50.6679	42.2466	48.1776	79.0223		129.166	65.7632	71.6764	63.6995	96.8665		165.134	47.4455	59.4811	52.1232	96.3322		108.883	50.6044	59.0489	63.8089	80.6799
		109.321	51.3122	49.1222	53.4677	84.7775		105.3	58.0481	51.6557	58.5889	70.3775		120.964	68.1988	69.1956	72.487	98.5332		144.536	67.5228	57.7803	49.9339	77.6991
		121.122	72.2311	80.3422	65.4472	95.5522		124.144	70.1118	63.1557	58.5446	87.8335		89.5339	63.9298	57.5634	59.4628	100.001		135.711	68.6447	79.4693	81.7699	82.0881
		131.211	56.7733	51.2642	53.7662	80.1261		106.033	63.7309	57.5663	59.6665	71.7223		104.192	119.277	69.2358	65.2432	86.3423		120.7	68.1114	59.104	63.1977	117.413
	stand time	RF						RH						LF						LH			--
		ctrl	PD	PD+zst	PD+laser	PD +zst+laser		ctrl	PD	PD+zst	PD+laser	PD +zst+laser		ctrl	PD	PD+zst	PD+laser	PD +zst+laser		ctrl	PD	PD+zst	PD+laser	PD +zst+laser
		0.1979	0.5601	0.6788	0.7091	0.29		0.1798	0.5594	0.61	0.58	0.32		0.1774	0.5213	0.5422	0.6218	0.3415		0.1645	0.4942	0.5217	0.43876	0.3352
		0.17961	0.73	0.6129	0.52983	0.31		0.192	0.5293	0.479	0.377	0.389		0.1823	0.6312	0.5614	0.4956	0.4012		0.2128	0.5869	0.4914	0.65321	0.4132
		0.17795	0.6099	0.5202	0.4908	0.17		0.2091	0.3899	0.43	0.489	0.15		0.2212	0.3623	0.4513	0.4398	0.1867		0.1892	0.4611	0.6201	0.53215	0.1952
		0.2238	0.449	0.5411	0.59	0.2011		0.2801	0.5789	0.52	0.55	0.229		0.2421	0.5624	0.5103	0.5439	0.2231		0.2331	0.5313	0.4216	0.4864	0.2452
		0.1834	0.5198	0.4293	0.47	0.2394		0.2404	0.6401	0.71	0.68	0.33		0.2351	0.6305	0.6215	0.5381	0.2432		0.1877	0.6011	0.5641	0.55673	0.2194
		0.11601	0.421	0.49	0.45	0.2409		0.11238	0.63	0.54	0.51	0.243		0.1934	0.65324	0.5123	0.7007	0.24716		0.14445	0.73631	0.6199	0.67632	0.24438
		0.11573	0.5098	0.41	0.4901	0.27599		0.12767	0.67	0.57	0.62	0.312		0.2141	0.5921	0.5221	0.4887	0.27303		0.14371	0.60219	0.5427	0.64321	0.30715
		0.13226	0.4689	0.5384	0.44	0.23738		0.18754	0.56	0.64	0.69	0.242		0.15334	0.436	0.4716	0.5011	0.31233		0.12423	0.46532	0.59712	0.49765	0.25443

## Sheet: Figure 6
	Figure 6d,f
	ctrl	PD	PD+zst	PD+laser	PD +zst+laser		ctrl	PD	PD+zst	PD+laser	PD +zst+laser
	EPSC						IPSC
	frequency						frequency
	1.7	1.9	2.4	2.2	1.82		1.45	2.1	2.3	1.8	2.9
	2.2	2.5	2.1	2.7	1.78		2.78	2.6	2.1	1.9	2.56
	3.1	2.8	2.6	2.1	2.14		1.62	3.1	1.89	2.3	2.76
	1.6	1.4	1.6	1.8	2.12		1.73	2.2	2.3	2.4	3.1
	2.3	1.8	2.5	2.3	2.4		1.8	1.84	1.98	2.3	2.89
	2.6	1.7	1.5	1.6	1.3		2.1	1.95	2.1	2.4	3.12
	2.5	2.9	2.9	2.8	1.5		1.93	2.79	2.2	3.2	3.5
	1.9	3.1	2.5	2	1.6		1.76	2.21	2.8	2.1	3.67
	1.8	2.4	2.7	1.5	1.7		1.81	2.3	2.4	2.5	2.6
		--	--	--	--	--	--	--	--	--	--
	amplitude		--				amplitude		--	--
	16	24	22	23	19		15	16	13	12	17
	18	14	19	25	17		17	17	18	14	16
	21	17	16	17	16		14	13	12	16	12
	15	18	15	19	21		19	15	14	15	15
	14	18	18	17	17		13	17	15	11	15
	18	15	19	18	18		11	13	12	15	13
	22	14	21	19	15		15	12	15	13	17
	23	16	15	17	16		16	14	13	16	14
	20	19	17	16	16		18	15	16	15	11
	Figure 6h
	ctrl	PD	PD+zst	PD+laser	PD +zst+laser
	258	61	53	57	220
	200	35	31	36	178
	198	40	35	39	174
	203	45	39	41	123
	216	42	46	43	105
	139	25	45	47	93
	125	34	36	37	114
	135	29	31	35	157
	108	32	34	55	98
					89
					102
					126
	Figure 6j
	c-fos			th
	con	PD		con	PD
	1.0771	0.88619		1.04948	0.71158
	1.04357	0.69547		0.95927	0.6622
	0.87933	0.85098		0.99124	0.71083
	Figure 6l
	PD	PD+zst	PD+laser	PD +zst+laser		PD	PD+zst	PD+laser	PD +zst+laser
	1.08685	0.9798	0.70205	2.05061		0.91627	0.95819	0.86683	2.64646
	0.90751	0.79605	0.70539	1.79083		1.16238	1.22063	0.89364	2.50537
	1.00564	0.7695	0.82142	1.80614		0.92135	0.7477	0.76283	2.07275
	Figure 6i， k

## Sheet: Figure S2
Figure S2a					Figure S2 c			Figure S2 d									Figure S2e				Figure S2f
5	1150	5	775		5	379		ZST-Zn		ZS-Zn		ZST-Ti		ZS-Ti				Zn	ZnTi
5.02	925	5.02	1083.33		5.02	385		1057	10316.4	1057	7898.36	470	5195.19	485	4661.87		0.4	0	0		ZnTi	-15.8
5.04	1283.33	5.04	1108.33		5.04	359		1056.9	10238.9	1056.9	7906.38	469.9	5226.68	484.9	4658.52		0.463	0	0		Zn	-10
5.06	1108.33	5.06	1241.67		5.06	331		1056.8	10407.3	1056.8	7947.82	469.8	5194.52	484.8	4593.53		0.536	0	0
5.08	1008.33	5.08	1100		5.08	375		1056.7	10383.2	1056.7	7720.58	469.7	5250.8	484.7	4574.1		0.621	0	0
5.1	1266.67	5.1	1175		5.1	377		1056.6	10309.7	1056.6	7717.91	469.6	5236.06	484.6	4452.16		0.719	0	0
5.12	1275	5.12	1200		5.12	365		1056.5	10311	1056.5	7675.14	469.5	5111.44	484.5	4568.07		0.833	0	0
5.14	1350	5.14	1383.33		5.14	354		1056.4	10237.5	1056.4	7707.22	469.4	5206.58	484.4	4623.01		0.965	0	0
5.16	1491.67	5.16	1358.33		5.16	392		1056.3	10262.9	1056.3	7880.98	469.3	5139.58	484.3	4582.14		1.12	0	0
5.18	1366.67	5.18	1583.33		5.18	374		1056.2	10241.5	1056.2	7889	469.2	5167.05	484.2	4651.82		1.29	0	0
5.2	1500	5.2	1858.33		5.2	374		1056.1	10144	1056.1	7826.18	469.1	5116.8	484.1	4591.52		1.5	0	0
5.22	1541.67	5.22	1650		5.22	381		1056	10229.5	1056	7737.96	469	5091.34	484	4639.09		1.74	0	0
5.24	1683.33	5.24	1783.33		5.24	384		1055.9	10221.5	1055.9	7866.28	468.9	5142.93	483.9	4598.89		2.01	0	0
5.26	1800	5.26	1800		5.26	400		1055.8	10329.8	1055.8	7828.85	468.8	5207.92	483.8	4648.47		2.33	0	0
5.28	1800	5.28	2350		5.28	368		1055.7	10356.5	1055.7	7728.6	468.7	5138.24	483.7	4623.68		2.7	0	0
5.3	2141.67	5.3	2466.67		5.3	391		1055.6	10427.3	1055.6	7806.13	468.6	5098.04	483.6	4638.42		3.12	0	0
5.32	2316.67	5.32	2241.67		5.32	423		1055.5	10249.6	1055.5	7840.88	468.5	5119.48	483.5	4676.61		3.62	0	0
5.34	2250	5.34	2591.67		5.34	401		1055.4	10133.3	1055.4	7872.96	468.4	5117.47	483.4	4588.84		4.19	0	0
5.36	2133.33	5.36	2591.67		5.36	417		1055.3	10213.5	1055.3	7876.97	468.3	5052.48	483.3	4612.29		4.85	0	0
5.38	2016.67	5.38	2283.33		5.38	424		1055.2	10299	1055.2	7871.63	468.2	5114.79	483.2	4580.8		5.61	0	0
5.4	1400	5.4	2150		5.4	373		1055.1	10288.3	1055.1	7830.19	468.1	5042.43	483.1	4612.96		6.5	0	0
5.42	1383.33	5.42	2041.67		5.42	390		1055	10200.1	1055	7930.44	468	5005.58	483	4646.46		7.53	0	0
5.44	1100	5.44	1575		5.44	420		1054.9	10126.6	1054.9	7760.68	467.9	5029.03	482.9	4623.01		8.72	0	0
5.46	1083.33	5.46	1291.67		5.46	427		1054.8	10361.8	1054.8	7756.67	467.8	4947.29	482.8	4636.41		10.1	0	0
5.48	808.333	5.48	1100		5.48	416		1054.7	10181.4	1054.7	7688.5	467.7	5049.13	482.7	4585.49		11.7	0	0
5.5	725	5.5	866.667		5.5	400		1054.6	10079.8	1054.6	7636.37	467.6	4955.33	482.6	4589.51		13.5	0	0
5.52	683.333	5.52	816.667		5.52	427		1054.5	10257.6	1054.5	7672.46	467.5	4966.05	482.5	4655.17		15.7	0	0
5.54	641.667	5.54	591.667		5.54	405		1054.4	10376.5	1054.4	7883.66	467.4	5012.95	482.4	4689.34		18.2	0	0
5.56	616.667	5.56	683.333		5.56	450		1054.3	10258.9	1054.3	7832.86	467.3	4958.68	482.3	4653.16		21	0	0
5.58	575	5.58	591.667		5.58	399		1054.2	10256.2	1054.2	7786.08	467.2	4972.08	482.2	4647.8		24.4	0	0
5.6	658.333	5.6	675		5.6	427		1054.1	10149.3	1054.1	7655.09	467.1	4994.86	482.1	4606.93		28.2	0	0
5.62	541.667	5.62	500		5.62	404		1054	10260.2	1054	7741.97	467	4939.25	482	4570.08		32.7	0	0
5.64	600	5.64	550		5.64	408		1053.9	10353.8	1053.9	7672.46	466.9	4860.86	481.9	4600.9		37.8	0	0
5.66	558.333	5.66	625		5.66	428		1053.8	10208.1	1053.8	7724.59	466.8	4883.64	481.8	4586.83		43.8	0	0
5.68	500	5.68	508.333		5.68	460		1053.7	10325.8	1053.7	7783.41	466.7	4889	481.7	4571.42		50.7	0	0
5.7	441.667	5.7	591.667		5.7	449		1053.6	10174.7	1053.6	7779.4	466.6	4951.98	481.6	4736.24		58.8	0	0
5.72	566.667	5.72	691.667		5.72	428		1053.5	10213.5	1053.5	7696.52	466.5	5004.91	481.5	4639.76		68.1	0	0
5.74	558.333	5.74	483.333		5.74	421		1053.4	10408.6	1053.4	7737.96	466.4	5006.25	481.4	4584.82		78.8	0	0
5.76	516.667	5.76	583.333		5.76	415		1053.3	10495.5	1053.3	7693.85	466.3	5020.99	481.3	4527.87		91.3	0	0
5.78	358.333	5.78	558.333		5.78	420		1053.2	10184.1	1053.2	7778.06	466.2	4978.11	481.2	4640.43		106	0	0
5.8	491.667	5.8	625		5.8	420		1053.1	10297.7	1053.1	7679.15	466.1	4939.25	481.1	4690.68		122	0	0
5.82	441.667	5.82	633.333		5.82	386		1053	10418	1053	7663.11	466	4943.27	481	4637.08		142	0.466	0
5.84	525	5.84	541.667		5.84	432		1052.9	10335.1	1052.9	7741.97	465.9	4881.63	480.9	4707.43		164	2.53	1.25
5.86	400	5.86	450		5.86	404		1052.8	10242.9	1052.8	7748.65	465.8	4957.34	480.8	4661.87		190	5.84	4.07
5.88	483.333	5.88	558.333		5.88	432		1052.7	10220.1	1052.7	7517.41	465.7	4910.44	480.7	4710.11		220	9.52	7.75
5.9	450	5.9	500		5.9	412		1052.6	10403.3	1052.6	7716.57	465.6	4976.77	480.6	4640.43		255	12.6	11.3
5.92	466.667	5.92	608.333		5.92	444		1052.5	10329.8	1052.5	7637.71	465.5	4918.48	480.5	4649.81		295	14.4	13.8
5.94	450	5.94	400		5.94	424		1052.4	10238.9	1052.4	7792.76	465.4	5013.62	480.4	4541.27		342	14.6	14.8
5.96	475	5.96	508.333		5.96	421		1052.3	10248.2	1052.3	7792.76	465.3	4963.37	480.3	4710.11		396	13.2	14.1
5.98	491.667	5.98	416.667		5.98	444		1052.2	10313.7	1052.2	7695.19	465.2	5002.9	480.2	4661.2		459	10.7	12
6	408.333	6	491.667		6	418		1052.1	10248.2	1052.1	7560.18	465.1	4933.89	480.1	4638.42		531	7.56	9.04
6.02	475	6.02	416.667		6.02	446		1052	10275	1052	7779.4	465	4941.93	480	4632.39		615	4.46	5.82
6.04	450	6.04	658.333		6.04	447		1051.9	10287	1051.9	7675.14	464.9	4987.49	479.9	4627.03		712	1.99	2.99
6.06	500	6.06	475		6.06	430		1051.8	10364.5	1051.8	7687.17	464.8	5021.66	479.8	4650.48		825	0.499	1.03
6.08	533.333	6.08	541.667		6.08	434		1051.7	10292.3	1051.7	7745.98	464.7	4922.5	479.7	4606.26		--	--	--
6.1	400	6.1	458.333		6.1	449		1051.6	10320.4	1051.6	7756.67	464.6	4976.1	479.6	4622.34		--	--	--
6.12	366.667	6.12	441.667		6.12	423		1051.5	10144	1051.5	7749.99	464.5	4945.95	479.5	4692.69		--	--	--
6.14	458.333	6.14	450		6.14	449		1051.4	10185.4	1051.4	7717.91	464.4	5057.17	479.4	4617.65		--	--	--
6.16	475	6.16	383.333		6.16	431		1051.3	10300.4	1051.3	7664.44	464.3	4987.49	479.3	4616.31		--	--	--
6.18	458.333	6.18	441.667		6.18	469		1051.2	10355.1	1051.2	7697.86	464.2	5000.22	479.2	4660.53		--	--	--
6.2	450	6.2	458.333		6.2	486		1051.1	10406	1051.1	7688.5	464.1	5026.35	479.1	4582.14		--	--	--
6.22	500	6.22	416.667		6.22	500		1051	10206.8	1051	7680.48	464	5017.64	479	4584.15		--	--	--
6.24	383.333	6.24	383.333		6.24	433		1050.9	10090.5	1050.9	7824.84	463.9	5026.35	478.9	4623.01		--	--	--
6.26	575	6.26	441.667		6.26	476		1050.8	10272.3	1050.8	7838.21	463.8	5039.75	478.8	4668.57		--	--	--
6.28	408.333	6.28	416.667		6.28	436		1050.7	10450.1	1050.7	7744.64	463.7	5107.42	478.7	4625.02		--	--	--
6.3	508.333	6.3	375		6.3	467		1050.6	10333.8	1050.6	7727.27	463.6	5205.24	478.6	4629.04		--	--	--
6.32	466.667	6.32	441.667		6.32	439		1050.5	10220.1	1050.5	7657.76	463.5	5180.45	478.5	4713.46		--	--	--
6.34	475	6.34	466.667		6.34	464		1050.4	10138.6	1050.4	7657.76	463.4	5210.6	478.4	4651.82		--	--	--
6.36	383.333	6.36	508.333		6.36	439		1050.3	10296.3	1050.3	7719.25	463.3	5227.35	478.3	4606.26		--	--	--
6.38	375	6.38	550		6.38	463		1050.2	10336.4	1050.2	7838.21	463.2	5185.14	478.2	4736.24		--	--	--
6.4	450	6.4	450		6.4	460		1050.1	10296.3	1050.1	7660.43	463.1	5241.42	478.1	4596.88
6.42	491.667	6.42	400		6.42	460		1050	10226.8	1050	7663.11	463	5278.94	478	4699.39
6.44	516.667	6.44	416.667		6.44	471		1049.9	10412.6	1049.9	7605.63	462.9	5376.76	477.9	4649.14
6.46	558.333	6.46	416.667		6.46	460		1049.8	10510.2	1049.8	7782.07	462.8	5298.37	477.8	4647.13
6.48	533.333	6.48	391.667		6.48	469		1049.7	10292.3	1049.7	7894.35	462.7	5299.04	477.7	4626.36
6.5	375	6.5	466.667		6.5	464		1049.6	10181.4	1049.6	7720.58	462.6	5289.66	477.6	4604.92
6.52	475	6.52	475		6.52	460		1049.5	10430	1049.5	7705.88	462.5	5370.06	477.5	4556.68
6.54	350	6.54	391.667		6.54	477		1049.4	10484.8	1049.4	7692.51	462.4	5377.43	477.4	4609.61
6.56	316.667	6.56	500		6.56	486		1049.3	10144	1049.3	7677.81	462.3	5396.86	477.3	4592.86
6.58	366.667	6.58	433.333		6.58	481		1049.2	10305.7	1049.2	7633.7	462.2	5310.43	477.2	4659.19
6.6	358.333	6.6	575		6.6	490		1049.1	10226.8	1049.1	7564.19	462.1	5378.1	477.1	4614.3
6.62	433.333	6.62	350		6.62	445		1049	10360.5	1049	7886.33	462	5314.45	477	4660.53
6.64	441.667	6.64	391.667		6.64	472		1048.9	10325.8	1048.9	7776.72	461.9	5418.3	476.9	4604.92
6.66	400	6.66	491.667		6.66	464		1048.8	10321.7	1048.8	7804.79	461.8	5317.13	476.8	4701.4
6.68	483.333	6.68	350		6.68	523		1048.7	10257.6	1048.7	7756.67	461.7	5258.17	476.7	4640.43
6.7	425	6.7	316.667		6.7	482		1048.6	10197.4	1048.6	7787.42	461.6	5222.66	476.6	4664.55
6.72	375	6.72	441.667		6.72	493		1048.5	10173.4	1048.5	7661.77	461.5	5128.86	476.5	4579.46
6.74	425	6.74	391.667		6.74	443		1048.4	10256.2	1048.4	7725.93	461.4	5079.95	476.4	4612.29
6.76	441.667	6.76	450		6.76	470		1048.3	10113.2	1048.3	7822.17	461.3	5087.99	476.3	4566.73
6.78	458.333	6.78	366.667		6.78	470		1048.2	10208.1	1048.2	7823.51	461.2	5096.03	476.2	4631.05
6.8	383.333	6.8	391.667		6.8	470		1048.1	10364.5	1048.1	7831.53	461.1	5028.36	476.1	4726.86
6.82	333.333	6.82	483.333		6.82	455		1048	10249.6	1048	7755.34	461	5090	476	4622.34
6.84	450	6.84	333.333		6.84	449		1047.9	10265.6	1047.9	7707.22	460.9	5103.4	475.9	4660.53
6.86	366.667	6.86	433.333		6.86	481		1047.8	10237.5	1047.8	7669.79	460.8	4972.75	475.8	4655.84
6.88	350	6.88	408.333		6.88	493		1047.7	10273.6	1047.7	7704.54	460.7	5039.75	475.7	4576.11
6.9	475	6.9	475		6.9	498		1047.6	10328.4	1047.6	7614.99	460.6	5078.61	475.6	4653.16
6.92	383.333	6.92	525		6.92	479		1047.5	10387.2	1047.5	7620.33	460.5	5024.34	475.5	4730.88
6.94	325	6.94	341.667		6.94	492		1047.4	10439.4	1047.4	7661.77	460.4	4880.29	475.4	4695.37
6.96	458.333	6.96	441.667		6.96	472		1047.3	10442	1047.3	7758.01	460.3	4905.75	475.3	4617.65
6.98	558.333	6.98	450		6.98	470		1047.2	10265.6	1047.2	7807.47	460.2	5010.27	475.2	4732.22
7	316.667	7	366.667		7	443		1047.1	10021	1047.1	7748.65	460.1	4953.32	475.1	4681.97
7.02	375	7.02	316.667		7.02	466		1047	10254.9	1047	7878.31	460	4962.03	475	4706.09
7.04	500	7.04	408.333		7.04	461		1046.9	10557	1046.9	7794.1	459.9	4971.41	474.9	4681.3
7.06	450	7.06	391.667		7.06	470		1046.8	10395.2	1046.8	7749.99	459.8	4960.02	474.8	4676.61
7.08	400	7.08	433.333		7.08	477		1046.7	10204.1	1046.7	7935.79	459.7	4846.79	474.7	4710.78
7.1	500	7.1	358.333		7.1	470		1046.6	10380.5	1046.6	7862.27	459.6	4947.29	474.6	4792.52
7.12	358.333	7.12	491.667		7.12	473		1046.5	10577	1046.5	7754	459.5	4983.47	474.5	4760.36
7.14	341.667	7.14	408.333		7.14	469		1046.4	10347.1	1046.4	7767.37	459.4	4970.07	474.4	4869.57
7.16	333.333	7.16	366.667		7.16	504		1046.3	10424.7	1046.3	7810.14	459.3	4927.86	474.3	4869.57
7.18	308.333	7.18	316.667		7.18	512		1046.2	10400.6	1046.2	7812.81	459.2	5014.96	474.2	4870.91
7.2	316.667	7.2	375		7.2	475		1046.1	10257.6	1046.1	7840.88	459.1	4955.33	474.1	4891.68
7.22	425	7.22	408.333		7.22	462		1046	10424.7	1046	7824.84	459	4941.93	474	4923.84
7.24	475	7.24	508.333		7.24	516		1045.9	10410	1045.9	7852.91	458.9	5008.93	473.9	4974.76
7.26	383.333	7.26	366.667		7.26	481		1045.8	10348.5	1045.8	7917.07	458.8	5025.68	473.8	4948.63
7.28	375	7.28	366.667		7.28	508		1045.7	10419.3	1045.7	7854.25	458.7	5003.57	473.7	4984.81
7.3	350	7.3	300		7.3	497		1045.6	10545	1045.6	7883.66	458.6	4980.12	473.6	4968.06
7.32	433.333	7.32	383.333		7.32	494		1045.5	10615.8	1045.5	7921.08	458.5	5016.3	473.5	5044.44
7.34	300	7.34	366.667		7.34	456		1045.4	10494.2	1045.4	8058.76	458.4	4999.55	473.4	5000.89
7.36	433.333	7.36	383.333		7.36	420		1045.3	10534.3	1045.3	7927.77	458.3	4979.45	473.3	5040.42
7.38	416.667	7.38	408.333		7.38	464		1045.2	10432.7	1045.2	8196.44	458.2	5077.94	473.2	5049.8
7.4	575	7.4	400		7.4	530		1045.1	10464.8	1045.1	8020	458.1	5101.39	473.1	5060.52
7.42	450	7.42	350		7.42	471		1045	10667.9	1045	8053.41	458	5081.96	473	5092.68
7.44	316.667	7.44	566.667		7.44	476		1044.9	10647.9	1044.9	8093.51	457.9	5098.04	472.9	5112.11
7.46	358.333	7.46	341.667		7.46	460		1044.8	10522.2	1044.8	8093.51	457.8	5126.85	472.8	5159.68
7.48	308.333	7.48	441.667		7.48	442		1044.7	10590.4	1044.7	8074.8	457.7	5221.99	472.7	5138.24
7.5	325	7.5	350		7.5	502		1044.6	10507.5	1044.6	8220.5	457.6	5277.6	472.6	5181.79
7.52	308.333	7.52	425		7.52	479		1044.5	10605.1	1044.5	8371.54	457.5	5398.2	472.5	5155.66
7.54	325	7.54	408.333		7.54	494		1044.4	10740.1	1044.4	8265.94	457.4	5503.39	472.4	5103.4
7.56	333.333	7.56	358.333		7.56	522		1044.3	10583.7	1044.3	8310.05	457.3	5525.5	472.3	5071.24
7.58	350	7.58	400		7.58	455		1044.2	10566.4	1044.2	8292.68	457.2	5684.96	472.2	5083.97
7.6	308.333	7.6	341.667		7.6	489		1044.1	10633.2	1044.1	8232.53	457.1	5785.46	472.1	5081.96
7.62	391.667	7.62	383.333		7.62	484		1044	10746.8	1044	8239.21	457	6003.21	472	4945.95
7.64	366.667	7.64	450		7.64	481		1043.9	10800.3	1043.9	8395.6	456.9	6005.22	471.9	4891.01
7.66	400	7.66	433.333		7.66	510		1043.8	10625.2	1043.8	8382.23	456.8	6212.25	471.8	4892.35
7.68	475	7.68	466.667		7.68	483		1043.7	10738.8	1043.7	8461.1	456.7	6221.63	471.7	4904.41
7.7	383.333	7.7	375		7.7	474		1043.6	10764.2	1043.6	8644.22	456.6	6206.89	471.6	4796.54
7.72	433.333	7.72	358.333		7.72	500		1043.5	10777.5	1043.5	8713.73	456.5	6210.91	471.5	4856.84
7.74	341.667	7.74	400		7.74	482		1043.4	10911.2	1043.4	8681.65	456.4	6042.74	471.4	4837.41
7.76	358.333	7.76	316.667		7.76	458		1043.3	11067.6	1043.3	8886.16	456.3	6060.83	471.3	4848.13
7.78	325	7.78	300		7.78	476		1043.2	11237.4	1043.2	8986.41	456.2	5922.81	471.2	4805.92
7.8	316.667	7.8	408.333		7.8	513		1043.1	11175.9	1043.1	8868.78	456.1	5807.57	471.1	4742.94
7.82	416.667	7.82	308.333		7.82	464		1043	11347	1043	9220.32	456	5596.52	471	4778.45
7.84	441.667	7.84	241.667		7.84	483		1042.9	11417.8	1042.9	9378.05	455.9	5496.69	470.9	4734.23
7.86	458.333	7.86	325		7.86	488		1042.8	11721.2	1042.8	9523.75	455.8	5317.13	470.8	4714.8
7.88	275	7.88	425		7.88	477		1042.7	11920.4	1042.7	9750.98	455.7	5306.41	470.7	4692.02
7.9	366.667	7.9	416.667		7.9	437		1042.6	12011.3	1042.6	9960.84	455.6	5254.15	470.6	4698.05
7.92	425	7.92	325		7.92	477		1042.5	12416.3	1042.5	10229.5	455.5	5085.31	470.5	4699.39
7.94	333.333	7.94	391.667		7.94	457		1042.4	12547.3	1042.4	10442	455.4	5106.08	470.4	4642.44
7.96	425	7.96	366.667		7.96	463		1042.3	12747.8	1042.3	10444.7	455.3	4935.9	470.3	4625.69
7.98	333.333	7.98	391.667		7.98	489		1042.2	12821.3	1042.2	10805.6	455.2	4967.39	470.2	4602.91
8	325	8	366.667		8	522		1042.1	13020.5	1042.1	10816.3	455.1	5028.36	470.1	4602.91
8.02	316.667	8.02	425		8.02	490		1042	12810.6	1042	10700	455	4929.87	470	4681.97
8.04	416.667	8.04	258.333		8.04	444		1041.9	12866.8	1041.9	10527.6	454.9	4901.06	469.9	4556.01
8.06	458.333	8.06	375		8.06	485		1041.8	12523.2	1041.8	10496.8	454.8	4936.57	469.8	4580.8
8.08	391.667	8.08	475		8.08	525		1041.7	12329.4	1041.7	10170.7	454.7	4812.62	469.7	4584.82
8.1	425	8.1	408.333		8.1	473		1041.6	12292	1041.6	9777.71	454.6	4825.35	469.6	4624.35
8.12	341.667	8.12	400		8.12	411		1041.5	12001.9	1041.5	9400.77	454.5	4806.59	469.5	4592.86
8.14	441.667	8.14	483.333		8.14	484		1041.4	11638.4	1041.4	9017.15	454.4	4852.82	469.4	4533.9
8.16	341.667	8.16	416.667		8.16	436		1041.3	11590.2	1041.3	8721.75	454.3	4824.01	469.3	4600.9
8.18	408.333	8.18	391.667		8.18	461		1041.2	11185.2	1041.2	8715.06	454.2	4816.64	469.2	4613.63
8.2	350	8.2	466.667		8.2	470		1041.1	10883.1	1041.1	8546.64	454.1	4833.39	469.1	4588.17
8.22	316.667	8.22	400		8.22	485		1041	10983.4	1041	8334.11	454	4868.9	469	4536.58
8.24	333.333	8.24	358.333		8.24	460		1040.9	10868.4	1040.9	8061.43	453.9	4885.65	468.9	4468.24
8.26	358.333	8.26	325		8.26	449		1040.8	10717.4	1040.8	8193.76	453.8	4852.82	468.8	4525.86
8.28	325	8.28	408.333		8.28	445		1040.7	10792.2	1040.7	8146.98	453.7	4832.72	468.7	4564.05
8.3	408.333	8.3	466.667		8.3	450		1040.6	10718.7	1040.6	8021.33	453.6	4830.04	468.6	4570.75
8.32	400	8.32	433.333		8.32	479		1040.5	10662.6	1040.5	7986.58	453.5	4807.26	468.5	4535.24
8.34	425	8.34	375		8.34	487		1040.4	10488.8	1040.4	8066.78	453.4	4837.41	468.4	4507.1
8.36	475	8.36	333.333		8.36	489		1040.3	10716	1040.3	7934.45	453.3	4803.24	468.3	4480.3
8.38	291.667	8.38	291.667		8.38	452		1040.2	10547.6	1040.2	7933.11	453.2	4791.85	468.2	4498.39
8.4	450	8.4	425		8.4	487		1040.1	10317.7	1040.1	7917.07	453.1	4876.94	468.1	4554
8.42	366.667	8.42	408.333		8.42	516		1040	10348.5	1040	7840.88	453	4860.19	468	4535.24
8.44	383.333	8.44	291.667		8.44	472		1039.9	10380.5	1039.9	7866.28	452.9	4828.7	467.9	4456.85
8.46	341.667	8.46	333.333		8.46	496		1039.8	10357.8	1039.8	7792.76	452.8	4791.18	467.8	4413.97
8.48	250	8.48	325		8.48	448		1039.7	10627.8	1039.7	7819.5	452.7	4823.34	467.7	4415.98
8.5	458.333	8.5	466.667		8.5	459		1039.6	10301.7	1039.6	7831.53	452.6	4819.99	467.6	4495.04
8.52	316.667	8.52	283.333		8.52	428		1039.5	10320.4	1039.5	7756.67	452.5	4883.64	467.5	4470.92
8.54	416.667	8.54	450		8.54	447		1039.4	10423.3	1039.4	7795.44	452.4	4901.06	467.4	4478.96
8.56	383.333	8.56	400		8.56	446		1039.3	10337.8	1039.3	7632.36	452.3	4937.91	467.3	4501.07
8.58	433.333	8.58	375		8.58	455		1039.2	10337.8	1039.2	7788.75	452.2	4906.42	467.2	4543.95
8.6	325	8.6	308.333		8.6	511		1039.1	10391.2	1039.1	7711.23	452.1	4768.4	467.1	4438.76
8.62	325	8.62	441.667		8.62	479		1039	10448.7	1039	7677.81	452	4811.95	467	4453.5
8.64	400	8.64	491.667		8.64	475		1038.9	10324.4	1038.9	7748.65	451.9	4915.8	466.9	4446.8
8.66	441.667	8.66	433.333		8.66	475		1038.8	10391.2	1038.8	7733.95	451.8	4795.87	466.8	4455.51
8.68	358.333	8.68	500		8.68	462		1038.7	10419.3	1038.7	7680.48	451.7	4771.08	466.7	4443.45
8.7	575	8.7	425		8.7	454		1038.6	10340.5	1038.6	7790.09	451.6	4839.42	466.6	4544.62
8.72	350	8.72	491.667		8.72	450		1038.5	10348.5	1038.5	7780.73	451.5	4733.56	466.5	4390.52
8.74	541.667	8.74	666.667		8.74	467		1038.4	10254.9	1038.4	7755.34	451.4	4799.89	466.4	4347.64
8.76	408.333	8.76	525		8.76	469		1038.3	10279	1038.3	7601.62	451.3	4794.53	466.3	4397.89
8.78	483.333	8.78	516.667		8.78	486		1038.2	10252.2	1038.2	7602.96	451.2	4786.49	466.2	4424.02
8.8	583.333	8.8	475		8.8	466		1038.1	10196.1	1038.1	7774.05	451.1	4858.18	466.1	4429.38
8.82	583.333	8.82	641.667		8.82	487		1038	10387.2	1038	7697.86	451	4834.06	466	4482.31
8.84	525	8.84	591.667		8.84	488		1037.9	10144	1037.9	7601.62	450.9	4786.49	465.9	4369.08
8.86	583.333	8.86	741.667		8.86	447		1037.8	10280.3	1037.8	7512.06	450.8	4824.01	465.8	4410.62
8.88	508.333	8.88	691.667		8.88	480		1037.7	10385.9	1037.7	7602.96	450.7	4919.15	465.7	4471.59
8.9	691.667	8.9	616.667		8.9	484		1037.6	10345.8	1037.6	7708.55	450.6	4883.64	465.6	4419.33
8.92	691.667	8.92	750		8.92	468		1037.5	10365.9	1037.5	7594.94	450.5	4841.43	465.5	4462.88
8.94	708.333	8.94	816.667		8.94	486		1037.4	10224.2	1037.4	7616.32	450.4	4866.89	465.4	4353.67
8.96	675	8.96	908.333		8.96	425		1037.3	10253.6	1037.3	7616.32	450.3	4856.17	465.3	4417.99
8.98	658.333	8.98	966.667		8.98	473		1037.2	10130.6	1037.2	7572.21	450.2	4858.18	465.2	4451.49
9	916.667	9	941.667		9	473		1037.1	10185.4	1037.1	7609.64	450.1	4746.96	465.1	4418.66
9.02	966.667	9.02	1058.33		9.02	458		1037	10246.9	1037	7732.61	450	4734.23	465	4450.82
9.04	975	9.04	1308.33		9.04	445		1036.9	10230.8	1036.9	7655.09	449.9	4785.15	464.9	4453.5
9.06	1033.33	9.06	1191.67		9.06	444		1036.8	10134.6	1036.8	7661.77	449.8	4815.97	464.8	4392.53
9.08	950	9.08	1316.67		9.08	447		1036.7	10244.2	1036.7	7704.54	449.7	4834.73	464.7	4472.26
9.1	1225	9.1	1466.67		9.1	419		1036.6	10154.6	1036.6	7533.45	449.6	4870.91	464.6	4471.59
9.12	1441.67	9.12	1575		9.12	462		1036.5	10222.8	1036.5	7529.44	449.5	4893.69	464.5	4399.9
9.14	1541.67	9.14	1758.33		9.14	456		1036.4	10193.4	1036.4	7729.94	449.4	4859.52	464.4	4413.3
9.16	1691.67	9.16	1850		9.16	484		1036.3	10288.3	1036.3	7647.07	449.3	4826.02	464.3	4346.97
9.18	1858.33	9.18	2358.33		9.18	423		1036.2	10462.1	1036.2	7680.48	449.2	4813.96	464.2	4426.03
9.2	2216.67	9.2	2275		9.2	476		1036.1	10381.9	1036.1	7508.05	449.1	4719.49	464.1	4501.74
9.22	2233.33	9.22	2683.33		9.22	450		1036	10388.6	1036	7602.96	449	4782.47	464	4459.53
9.24	2200	9.24	2883.33		9.24	456		1035.9	10337.8	1035.9	7665.78	448.9	4789.17	463.9	4450.82
9.26	2500	9.26	2575		9.26	483		1035.8	10337.8	1035.8	7541.47	448.8	4786.49	463.8	4485.66
9.28	2133.33	9.28	3241.67		9.28	487		1035.7	10174.7	1035.7	7489.34	448.7	4784.48	463.7	4444.12
9.3	1850	9.3	2458.33		9.3	483		1035.6	10400.6	1035.6	7613.65	448.6	4806.59	463.6	4440.1
9.32	1750	9.32	2450		9.32	447		1035.5	10345.8	1035.5	7661.77	448.5	4882.3	463.5	4464.22
9.34	1450	9.34	1975		9.34	454		1035.4	10256.2	1035.4	7644.39	448.4	4929.2	463.4	4413.3
9.36	1041.67	9.36	1566.67		9.36	416		1035.3	10351.1	1035.3	7457.26	448.3	4828.03	463.3	4366.4
9.38	925	9.38	1458.33		9.38	456		1035.2	10244.2	1035.2	7500.03	448.2	4931.21	463.2	4437.42
9.4	683.333	9.4	1100		9.4	459		1035.1	10424.7	1035.1	7744.64	448.1	4895.7	463.1	4468.24
9.42	516.667	9.42	833.333		9.42	412		1035	10252.2	1035	7466.62	448	4821.33	463	4494.37
9.44	633.333	9.44	775		9.44	448		1034.9	10232.2	1034.9	7270.13	447.9	4807.93	462.9	4497.05
9.46	558.333	9.46	725		9.46	438		1034.8	10526.2	1034.8	7516.07	447.8	4849.47	462.8	4445.46
9.48	525	9.48	575		9.48	502		1034.7	10463.4	1034.7	7696.52	447.7	4863.54	462.7	4459.53
9.5	583.333	9.5	508.333		9.5	461		1034.6	10376.5	1034.6	7546.82	447.6	4924.51	462.6	4498.39
9.52	500	9.52	508.333		9.52	454		1034.5	10258.9	1034.5	7566.87	447.5	4785.15	462.5	4508.44
9.54	375	9.54	491.667		9.54	451		1034.4	10313.7	1034.4	7533.45	447.4	4836.07	462.4	4417.32
9.56	566.667	9.56	525		9.56	459		1034.3	10396.6	1034.3	7540.13	447.3	4857.51	462.3	4413.97
9.58	283.333	9.58	558.333		9.58	455		1034.2	10384.6	1034.2	7711.23	447.2	4859.52	462.2	4474.27
9.6	458.333	9.6	400		9.6	424		1034.1	10206.8	1034.1	7514.74	447.1	4802.57	462.1	4511.79
9.62	491.667	9.62	533.333		9.62	477		1034	10153.3	1034	7574.89	447	4835.4	462	4403.92
9.64	300	9.64	483.333		9.64	450		1033.9	10303	1033.9	7640.38			461.9	4358.36
9.66	416.667	9.66	491.667		9.66	431		1033.8	10238.9	1033.8	7653.75			461.8	4382.48
9.68	608.333	9.68	450		9.68	446		1033.7	10153.3	1033.7	7604.29			461.7	4461.54
9.7	558.333	9.7	575		9.7	472		1033.6	10225.5	1033.6	7477.31			461.6	4478.96
9.72	466.667	9.72	500		9.72	430		1033.5	10168	1033.5	7533.45			461.5	4415.98
9.74	458.333	9.74	625		9.74	472		1033.4	10339.1	1033.4	7514.74			461.4	4466.9
9.76	516.667	9.76	575		9.76	429		1033.3	10360.5	1033.3	7497.36			461.3	4531.89
9.78	516.667	9.78	650		9.78	421		1033.2	10258.9	1033.2	7586.92			461.2	4468.24
9.8	541.667	9.8	666.667		9.8	436		1033.1	10232.2	1033.1	7509.39			461.1	4390.52
9.82	575	9.82	683.333		9.82	429		1033	10264.3	1033	7504.04			461	4387.17
9.84	641.667	9.84	808.333		9.84	407		1032.9	10220.1	1032.9	7606.97			460.9	4412.63
9.86	766.667	9.86	791.667		9.86	428		1032.8	10209.5	1032.8	7466.62			460.8	4452.83
9.88	716.667	9.88	983.333		9.88	451		1032.7	10144	1032.7	7556.17			460.7	4460.2
9.9	858.333	9.9	900		9.9	443		1032.6	10131.9	1032.6	7443.89			460.6	4494.37
9.92	908.333	9.92	1100		9.92	444		1032.5	10176	1032.5	7471.96			460.5	4480.3
9.94	1033.33	9.94	1258.33		9.94	447		1032.4	10055.7	1032.4	7457.26			460.4	4427.37
9.96	983.333	9.96	1241.67		9.96	450		1032.3	10144	1032.3	7427.85			460.3	4350.99
9.98	866.667	9.98	1175		9.98	455		1032.2	10113.2	1032.2	7342.31			460.2	4393.87
10	925	10	1083.33		10	427		1032.1	10200.1	1032.1	7471.96			460.1	4445.46
10.02	825	10.02	1008.33		10.02	401		1032	10184.1	1032	7466.62			460	4476.95
10.04	808.333	10.04	866.667		10.04	405		1031.9	10126.6	1031.9	7415.82			459.9	4431.39
10.06	625	10.06	683.333		10.06	411		1031.8	10222.8	1031.8	7471.96			459.8	4484.99
10.08	666.667	10.08	800		10.08	391		1031.7	10164	1031.7	7445.23			459.7	4515.81
10.1	433.333	10.1	758.333		10.1	446		1031.6	10110.5	1031.6	7443.89			459.6	4355.68
10.12	600	10.12	650		10.12	422		1031.5	10140	1031.5	7386.42			459.5	4414.64
10.14	625	10.14	691.667		10.14	425		1031.4	10218.8	1031.4	7417.16			459.4	4395.88
10.16	508.333	10.16	816.667		10.16	445		1031.3	10180	1031.3	7315.57			459.3	4443.45
10.18	691.667	10.18	608.333		10.18	438		1031.2	10426	1031.2	7295.52			459.2	4407.94
10.2	566.667	10.2	750		10.2	445		1031.1	10316.4	1031.1	7462.61			459.1	4476.28
10.22	525	10.22	850		10.22	512		1031	10237.5	1031	7593.6			459	4464.89
10.24	441.667	10.24	825		10.24	423		1030.9	10098.5	1030.9	7524.09			458.9	4375.78
10.26	825	10.26	825		10.26	419		1030.8	10065.1	1030.8	7521.42			458.8	4353.67
10.28	775	10.28	908.333		10.28	412		1030.7	10279	1030.7	7393.1			458.7	4426.7
10.3	800	10.3	933.333		10.3	450		1030.6	10214.8	1030.6	7457.26			458.6	4525.19
10.32	833.333	10.32	1208.33		10.32	410		1030.5	10047.7	1030.5	7485.33			458.5	4523.18
10.34	925	10.34	1008.33		10.34	423		1030.4	10361.8	1030.4	7548.15			458.4	4505.76
10.36	1016.67	10.36	1258.33		10.36	410		1030.3	10299	1030.3	7386.42			458.3	4405.26
10.38	1116.67	10.38	1041.67		10.38	397		1030.2	10113.2	1030.2	7467.95			458.2	4497.72
10.4	1216.67	10.4	1441.67		10.4	400		1030.1	10113.2	1030.1	7529.44			458.1	4544.62
10.42	1225	10.42	1683.33		10.42	449		1030	10049.1	1030	7483.99			458	4457.52
10.44	1333.33	10.44	2033.33		10.44	424		1029.9	10279	1029.9	7536.12			457.9	4391.19
10.46	1466.67	10.46	1808.33		10.46	427		1029.8	10232.2	1029.8	7508.05			457.8	4487
10.48	1916.67	10.48	2333.33		10.48	422		1029.7	10233.5	1029.7	7394.44			457.7	4412.63
10.5	1816.67	10.5	2516.67		10.5	411		1029.6	10317.7	1029.6	7338.3			457.6	4413.3
10.52	1950	10.52	2983.33		10.52	439		1029.5	10160	1029.5	7294.19			457.5	4423.35
10.54	2241.67	10.54	3500		10.54	430		1029.4	10277.6	1029.4	7469.29			457.4	4454.84
10.56	2525	10.56	3850		10.56	419		1029.3	10011.6	1029.3	7275.47			457.3	4405.26
10.58	3475	10.58	3983.33		10.58	392		1029.2	10201.4	1029.2	7340.97			457.2	4473.6
10.6	3600	10.6	4766.67		10.6	379		1029.1	10192.1	1029.1	7350.33			457.1	4480.3
10.62	4275	10.62	5316.67		10.62	432		1029	10111.9	1029	7272.8			457	4478.96
10.64	4741.67	10.64	5591.67		10.64	452		1028.9	10221.5	1028.9	7254.09			456.9	4486.33
10.66	5083.33	10.66	6158.33		10.66	408		1028.8	10130.6	1028.8	7240.72			456.8	4487.67
10.68	4858.33	10.68	6791.67		10.68	443		1028.7	10095.8	1028.7	7271.46			456.7	4421.34
10.7	4750	10.7	6916.67		10.7	411		1028.6	10321.7	1028.6	7371.71			456.6	4505.76
10.72	4650	10.72	6458.33		10.72	411		1028.5	10126.6	1028.5	7429.19			456.5	4560.7
10.74	4133.33	10.74	5900		10.74	374		1028.4	10121.2	1028.4	7438.55			456.4	4533.23
10.76	3091.67	10.76	5266.67		10.76	380		1028.3	10225.5	1028.3	7458.6			456.3	4460.2
10.78	2641.67	10.78	4433.33		10.78	413		1028.2	10119.9	1028.2	7473.3			456.2	4430.72
10.8	1966.67	10.8	3508.33		10.8	386		1028.1	10098.5	1028.1	7361.02			456.1	4405.26
10.82	1691.67	10.82	2675		10.82	442		1028	10181.4	1028	7377.06			456	4432.73
10.84	941.667	10.84	2033.33		10.84	392		1027.9	9920.74	1027.9	7453.25			455.9	4392.53
10.86	1141.67	10.86	1516.67		10.86	422		1027.8	10172	1027.8	7259.43			455.8	4364.39
10.88	908.333	10.88	1325		10.88	411		1027.7	10129.3	1027.7	7318.25			455.7	4444.12
10.9	825	10.9	1366.67		10.9	432		1027.6	10085.1	1027.6	7463.94			455.6	4460.87
10.92	858.333	10.92	1133.33		10.92	404		1027.5	10050.4	1027.5	7427.85			455.5	4411.96
10.94	616.667	10.94	1191.67		10.94	419		1027.4	10082.5	1027.4	7302.21			455.4	4287.34
10.96	908.333	10.96	1191.67		10.96	394		1027.3	10270.9	1027.3	7354.34			455.3	4413.97
10.98	775	10.98	1158.33		10.98	375		1027.2	10090.5	1027.2	7296.86			455.2	4521.84
11	791.667	11	1241.67		11	413		1027.1	10142.6	1027.1	7327.6			455.1	4466.23
11.02	825	11.02	1100		11.02	462		1027	10269.6	1027	7322.26			455	4461.54
11.04	1016.67	11.04	1291.67		11.04	381		1026.9	10111.9	1026.9	7502.71			454.9	4480.97
11.06	825	11.06	1125		11.06	386		1026.8	10138.6	1026.8	7564.19			454.8	4462.21
11.08	1066.67	11.08	1291.67		11.08	372		1026.7	10197.4	1026.7	7433.2			454.7	4469.58
11.1	1075	11.1	1375		11.1	441		1026.6	10250.9	1026.6	7489.34			454.6	4422.01
11.12	1233.33	11.12	1541.67		11.12	473		1026.5	10042.4	1026.5	7516.07			454.5	4369.08
11.14	1425	11.14	1758.33		11.14	416		1026.4	10168	1026.4	7353			454.4	4456.18
11.16	1583.33	11.16	1883.33		11.16	382		1026.3	10026.3	1026.3	7366.37			454.3	4504.42
11.18	1766.67	11.18	2150		11.18	416		1026.2	10086.5	1026.2	7320.92			454.2	4557.35
11.2	2208.33	11.2	2566.67		11.2	418		1026.1	10184.1	1026.1	7348.99			454.1	4398.56
11.22	2175	11.22	3008.33		11.22	395		1026	10148	1026	7446.57			454	4366.4
11.24	2408.33	11.24	3400		11.24	368		1025.9	10248.2	1025.9	7307.55			453.9	4397.22
11.26	2583.33	11.26	3300		11.26	382		1025.8	10218.8	1025.8	7413.15			453.8	4393.2
11.28	2925	11.28	3750		11.28	384		1025.7	10149.3	1025.7	7389.09			453.7	4410.62
11.3	2691.67	11.3	3950		11.3	406		1025.6	10148	1025.6	7308.89			453.6	4434.74
11.32	2800	11.32	3775		11.32	387		1025.5	10078.5	1025.5	7361.02			453.5	4407.27
11.34	2758.33	11.34	3791.67		11.34	410		1025.4	10086.5	1025.4	7409.14			453.4	4452.16
11.36	2325	11.36	3516.67		11.36	407		1025.3	10054.4	1025.3	7374.39			453.3	4416.65
11.38	2166.67	11.38	2641.67		11.38	420		1025.2	10105.2	1025.2	7398.45			453.2	4415.31
11.4	1583.33	11.4	2466.67		11.4	376		1025.1	10189.4	1025.1	7278.15			453.1	4409.95
11.42	1075	11.42	1966.67		11.42	380		1025	10161.3	1025	7278.15			453	4417.99
11.44	1000	11.44	1441.67		11.44	416		1024.9	9994.25	1024.9	7320.92			452.9	4487
11.46	716.667	11.46	983.333		11.46	381		1024.8	9926.08	1024.8	7426.52			452.8	4507.77
11.48	541.667	11.48	758.333		11.48	379		1024.7	9962.17	1024.7	7458.6			452.7	4457.52
11.5	641.667	11.5	791.667		11.5	356		1024.6	10003.6	1024.6	7340.97			452.6	4403.25
11.52	375	11.52	566.667		11.52	378		1024.5	10075.8	1024.5	7414.49			452.5	4436.75
11.54	450	11.54	650		11.54	386		1024.4	10161.3	1024.4	7434.54			452.4	4442.78
11.56	475	11.56	600		11.56	366		1024.3	10090.5	1024.3	7435.87			452.3	4417.32
11.58	583.333	11.58	516.667		11.58	376		1024.2	10094.5	1024.2	7274.14			452.2	4468.91
11.6	408.333	11.6	441.667		11.6	378		1024.1	10161.3	1024.1	7357.01			452.1	4460.87
11.62	308.333	11.62	400		11.62	361		1024	10098.5	1024	7390.43			452	4438.09
11.64	400	11.64	475		11.64	390		1023.9	10213.5	1023.9	7359.68			451.9	4413.97
11.66	400	11.66	433.333		11.66	392		1023.8	10307	1023.8	7455.92			451.8	4457.52
11.68	433.333	11.68	550		11.68	407		1023.7	10113.2	1023.7	7327.6			451.7	4468.24
11.7	366.667	11.7	466.667		11.7	359		1023.6	10003.6	1023.6	7402.46			451.6	4501.07
11.72	316.667	11.72	433.333		11.72	437		1023.5	10109.2	1023.5	7542.81			451.5	4481.64
11.74	333.333	11.74	341.667		11.74	397		1023.4	10339.1	1023.4	7426.52			451.4	4417.32
11.76	441.667	11.76	425		11.76	390		1023.3	10033	1023.3	7353			451.3	4533.9
11.78	366.667	11.78	408.333		11.78	374		1023.2	10130.6	1023.2	7533.45			451.2	4543.95
11.8	358.333	11.8	400		11.8	413		1023.1	10220.1	1023.1	7561.52			451.1	4460.87
11.82	341.667	11.82	366.667		11.82	351		1023	10222.8	1023	7322.26			451	4431.39
11.84	325	11.84	291.667		11.84	382		1022.9	10254.9	1022.9	7524.09			450.9	4428.04
11.86	350	11.86	366.667		11.86	380		1022.8	10105.2	1022.8	7677.81			450.8	4526.53
11.88	341.667	11.88	383.333		11.88	395		1022.7	10029	1022.7	7629.69			450.7	4497.72
11.9	300	11.9	383.333		11.9	383		1022.6	10123.9	1022.6	7656.42			450.6	4434.07
11.92	425	11.92	375		11.92	376		1022.5	10400.6	1022.5	7608.3			450.5	4467.57
11.94	350	11.94	316.667		11.94	360		1022.4	10442	1022.4	7612.31			450.4	4458.86
11.96	400	11.96	225		11.96	406		1022.3	10399.3	1022.3	7794.1			450.3	4429.38
11.98	308.333	11.98	383.333		11.98	377		1022.2	10331.1	1022.2	7673.8			450.2	4469.58
12	350	12	375		12	421		1022.1	10312.4	1022.1	7756.67			450.1	4485.66
12.02	433.333	12.02	408.333		12.02	413		1022	10166.7	1022	7835.54			450	4509.11
12.04	333.333	12.04	425		12.04	376		1021.9	10319.1	1021.9	7878.31			449.9	4484.99
12.06	416.667	12.06	433.333		12.06	377		1021.8	10288.3	1021.8	7922.42			449.8	4409.95
12.08	308.333	12.08	350		12.08	369		1021.7	10444.7	1021.7	8104.21			449.7	4487.67
12.1	316.667	12.1	358.333		12.1	421		1021.6	10462.1	1021.6	7977.22			449.6	4478.29
12.12	308.333	12.12	433.333		12.12	411		1021.5	10344.5	1021.5	8097.52			449.5	4475.61
12.14	425	12.14	483.333		12.14	343		1021.4	10531.6	1021.4	7987.92			449.4	4446.8
12.16	250	12.16	333.333		12.16	389		1021.3	10581	1021.3	8034.7			449.3	4495.71
12.18	300	12.18	491.667		12.18	357		1021.2	10281.6	1021.2	8146.98			449.2	4433.4
12.2	433.333	12.2	441.667		12.2	353		1021.1	10503.5	1021.1	8269.95			449.1	4396.55
12.22	375	12.22	416.667		12.22	382		1021	10494.2	1021	8328.77			449	4479.63
12.24	308.333	12.24	508.333		12.24	360		1020.9	10543.6	1020.9	8294.01			448.9	4491.02
12.26	366.667	12.26	375		12.26	372		1020.8	10825.7	1020.8	8414.31			448.8	4414.64
12.28	341.667	12.28	383.333		12.28	383		1020.7	10837.7	1020.7	8586.74			448.7	4417.32
12.3	400	12.3	358.333		12.3	368		1020.6	10802.9	1020.6	8739.12			448.6	4444.12
12.32	341.667	12.32	350		12.32	367		1020.5	10868.4	1020.5	8809.97			448.5	4421.34
12.34	475	12.34	483.333		12.34	369		1020.4	11043.5	1020.4	9094.68			448.4	4415.98
12.36	466.667	12.36	466.667		12.36	334		1020.3	11399.1	1020.3	9283.15			448.3	4439.43
12.38	425	12.38	541.667		12.38	395		1020.2	11479.3	1020.2	9376.71			448.2	4505.76
12.4	433.333	12.4	683.333		12.4	347		1020.1	11879	1020.1	9355.33			448.1	4516.48
12.42	450	12.42	575		12.42	397		1020	12094.1	1020	9922.07			448	4443.45
12.44	600	12.44	625		12.44	380		1019.9	12318.7	1019.9	10193.4			447.9	4403.25
12.46	566.667	12.46	583.333		12.46	353		1019.8	12606.1	1019.8	10785.6			447.8	4445.46
12.48	483.333	12.48	575		12.48	354		1019.7	13172.8	1019.7	11225.3			447.7	4450.82
12.5	491.667	12.5	575		12.5	379		1019.6	13742.3	1019.6	11707.9			447.6	4436.75
12.52	433.333	12.52	600		12.52	365		1019.5	14145.9	1019.5	12120.9			447.5	4444.12
12.54	450	12.54	525		12.54	372		1019.4	14406.6	1019.4	12723.7			447.4	4435.41
12.56	408.333	12.56	391.667		12.56	377		1019.3	14897.1	1019.3	13087.3			447.3	4455.51
12.58	475	12.58	608.333		12.58	341		1019.2	15219.3	1019.2	13282.5			447.2	4438.09
12.6	391.667	12.6	533.333		12.6	376		1019.1	15445.2	1019.1	13583.2			447.1	4381.81
12.62	400	12.62	525		12.62	359		1019	15542.8	1019	13571.2			447	4440.77
12.64	375	12.64	433.333		12.64	375		1018.9	15578.8	1018.9	13405.4
12.66	358.333	12.66	441.667		12.66	434		1018.8	15196.6	1018.8	13098
12.68	400	12.68	425		12.68	371		1018.7	15064.2	1018.7	12537.9
12.7	366.667	12.7	400		12.7	370		1018.6	14537.6	1018.6	12028.7
12.72	333.333	12.72	358.333		12.72	371		1018.5	13874.6	1018.5	11336.3
12.74	416.667	12.74	375		12.74	361		1018.4	13199.6	1018.4	10515.5
12.76	350	12.76	325		12.76	439		1018.3	12746.5	1018.3	10038.4
12.78	325	12.78	316.667		12.78	379		1018.2	12298.7	1018.2	9549.14
12.8	258.333	12.8	316.667		12.8	374		1018.1	11828.2	1018.1	9256.41
12.82	341.667	12.82	375		12.82	381		1018	11435.2	1018	8608.13
12.84	358.333	12.84	408.333		12.84	356		1017.9	11174.5	1017.9	8347.48
12.86	400	12.86	400		12.86	350		1017.8	10948.6	1017.8	8220.5
12.88	383.333	12.88	325		12.88	402		1017.7	10749.5	1017.7	8113.56
12.9	408.333	12.9	300		12.9	374		1017.6	10843	1017.6	7925.09
12.92	350	12.92	425		12.92	364		1017.5	10676	1017.5	7725.93
12.94	366.667	12.94	325		12.94	345		1017.4	10406	1017.4	7699.2
12.96	333.333	12.96	325		12.96	366		1017.3	10244.2	1017.3	7760.68
12.98	358.333	12.98	358.333		12.98	356		1017.2	10284.3	1017.2	7620.33
13	333.333	13	250		13	347		1017.1	10349.8	1017.1	7485.33
13.02	350	13.02	283.333		13.02	379		1017	10221.5	1017	7633.7
13.04	333.333	13.04	358.333		13.04	350		1016.9	10424.7	1016.9	7475.97
13.06	383.333	13.06	366.667		13.06	370		1016.8	10205.5	1016.8	7502.71
13.08	358.333	13.08	258.333		13.08	347		1016.7	10194.8	1016.7	7580.23
13.1	358.333	13.1	350		13.1	385		1016.6	10189.4	1016.6	7537.46
13.12	258.333	13.12	383.333		13.12	373		1016.5	10177.4	1016.5	7478.65
13.14	383.333	13.14	291.667		13.14	360		1016.4	10333.8	1016.4	7450.58
13.16	325	13.16	350		13.16	361		1016.3	10117.2	1016.3	7403.79
13.18	350	13.18	375		13.18	342		1016.2	10156	1016.2	7561.52
13.2	316.667	13.2	233.333		13.2	377		1016.1	10344.5	1016.1	7496.02
13.22	325	13.22	266.667		13.22	357		1016	10142.6	1016	7520.08
13.24	383.333	13.24	266.667		13.24	337		1015.9	10098.5	1015.9	7287.5
13.26	375	13.26	416.667		13.26	371		1015.8	10256.2	1015.8	7348.99
13.28	391.667	13.28	258.333		13.28	344		1015.7	10305.7	1015.7	7322.26
13.3	283.333	13.3	291.667		13.3	355		1015.6	10250.9	1015.6	7421.17
13.32	350	13.32	258.333		13.32	361		1015.5	10110.5	1015.5	7385.08
13.34	408.333	13.34	308.333		13.34	373		1015.4	10081.1	1015.4	7307.55
13.36	233.333	13.36	358.333		13.36	345		1015.3	10078.5	1015.3	7429.19
13.38	291.667	13.38	391.667		13.38	371		1015.2	10201.4	1015.2	7377.06
13.4	216.667	13.4	250		13.4	352		1015.1	10154.6	1015.1	7199.28
13.42	383.333	13.42	358.333		13.42	391		1015	10115.9	1015	7335.62
13.44	433.333	13.44	283.333		13.44	383		1014.9	10034.4	1014.9	7252.75
13.46	358.333	13.46	441.667		13.46	350		1014.8	10161.3	1014.8	7302.21
13.48	466.667	13.48	341.667		13.48	373		1014.7	9956.83	1014.7	7355.67
13.5	366.667	13.5	416.667		13.5	348		1014.6	10114.5	1014.6	7308.89
13.52	375	13.52	366.667		13.52	351		1014.5	10140	1014.5	7320.92
13.54	366.667	13.54	400		13.54	417		1014.4	9907.37	1014.4	7355.67
13.56	333.333	13.56	416.667		13.56	381		1014.3	10003.6	1014.3	7383.74
13.58	408.333	13.58	416.667		13.58	370		1014.2	10029	1014.2	7171.21
13.6	241.667	13.6	333.333		13.6	334		1014.1	10177.4	1014.1	7228.69
13.62	241.667	13.62	350		13.62	354		1014	10142.6	1014	7336.96
13.64	291.667	13.64	391.667		13.64	335		1013.9	9926.08	1013.9	7298.2
13.66	366.667	13.66	308.333		13.66	407		1013.8	10019.6	1013.8	7363.69
13.68	325	13.68	358.333		13.68	381		1013.7	10102.5	1013.7	7282.16
13.7	375	13.7	391.667		13.7	356		1013.6	10161.3	1013.6	7254.09
13.72	216.667	13.72	416.667		13.72	324		1013.5	10229.5	1013.5	7199.28
13.74	283.333	13.74	425		13.74	354		1013.4	10236.2	1013.4	7235.37
13.76	350	13.76	375		13.76	349		1013.3	10135.9	1013.3	7346.32
13.78	241.667	13.78	366.667		13.78	357		1013.2	9927.42	1013.2	7205.97
13.8	350	13.8	383.333		13.8	330		1013.1	10099.9	1013.1	7223.34
13.82	433.333	13.82	400		13.82	349		1013	10081.1	1013	7410.48
13.84	366.667	13.84	441.667		13.84	330		1012.9	10085.1	1012.9	7199.28
13.86	400	13.86	375		13.86	322		1012.8	10149.3	1012.8	7189.93
13.88	350	13.88	416.667		13.88	328		1012.7	10162.7	1012.7	7159.18
13.9	316.667	13.9	425		13.9	351		1012.6	10127.9	1012.6	7264.78
13.92	383.333	13.92	350		13.92	343		1012.5	10158.7	1012.5	7466.62
13.94	300	13.94	533.333		13.94	364		1012.4	10035.7	1012.4	7334.29
13.96	300	13.96	408.333		13.96	360		1012.3	10164	1012.3	7286.17
13.98	425	13.98	383.333		13.98	306		1012.2	10091.8	1012.2	7201.96
14	391.667	14	383.333		14	374		1012.1	10027.7	1012.1	7268.79
14.02	433.333	14.02	525		14.02	342		1012	10145.3	1012	7328.94
14.04	416.667	14.04	550		14.04	324		1011.9	10042.4	1011.9	7223.34
14.06	441.667	14.06	400		14.06	331		1011.8	9979.55	1011.8	7292.85
14.08	500	14.08	483.333		14.08	377		1011.7	9948.81	1011.7	7335.62
14.1	541.667	14.1	500		14.1	342		1011.6	10055.7	1011.6	7302.21
14.12	450	14.12	458.333		14.12	339		1011.5	10089.2	1011.5	7280.82
14.14	458.333	14.14	450		14.14	330		1011.4	10177.4	1011.4	7159.18
14.16	466.667	14.16	566.667		14.16	330		1011.3	10057.1	1011.3	7280.82
14.18	475	14.18	508.333		14.18	363		1011.2	10022.3	1011.2	7308.89
14.2	441.667	14.2	525		14.2	382		1011.1	9942.12	1011.1	7156.51
14.22	500	14.22	616.667		14.22	354		1011	10140	1011	7323.59
14.24	533.333	14.24	666.667		14.24	348		1010.9	9883.31	1010.9	7212.65
14.26	750	14.26	600		14.26	332		1010.8	10174.7	1010.8	7272.8
14.28	591.667	14.28	750		14.28	339		1010.7	10015.6	1010.7	7164.53
14.3	675	14.3	758.333		14.3	346		1010.6	9932.77	1010.6	7187.25
14.32	450	14.32	816.667		14.32	358		1010.5	9954.15	1010.5	7168.54
14.34	733.333	14.34	808.333		14.34	357		1010.4	9980.89	1010.4	7222.01
14.36	700	14.36	1008.33		14.36	395		1010.3	10046.4	1010.3	7127.1
14.38	958.333	14.38	1033.33		14.38	361		1010.2	9835.19	1010.2	7140.47
14.4	983.333	14.4	1200		14.4	380		1010.1	10041	1010.1	7355.67
14.42	950	14.42	1408.33		14.42	341		1010	10030.3	1010	7240.72
14.44	1291.67	14.44	1375		14.44	355		1009.9	9894	1009.9	7256.76
14.46	1441.67	14.46	1850		14.46	415		1009.8	10095.8	1009.8	7179.23
14.48	1541.67	14.48	1775		14.48	347		1009.7	10041	1009.7	7236.71
14.5	1725	14.5	2141.67		14.5	360		1009.6	10006.3	1009.6	7294.19
14.52	1950	14.52	2691.67		14.52	383		1009.5	9976.88	1009.5	7066.95
14.54	2525	14.54	3008.33		14.54	402		1009.4	10031.7	1009.4	7262.11
14.56	2850	14.56	3583.33		14.56	369		1009.3	9999.6	1009.3	7303.54
14.58	2841.67	14.58	4341.67		14.58	341		1009.2	9835.19	1009.2	7299.53
14.6	3183.33	14.6	3975		14.6	371		1009.1	9991.58	1009.1	7414.49
14.62	3383.33	14.62	4233.33		14.62	333		1009	10029	1009	7295.52
14.64	3483.33	14.64	4616.67		14.64	348		1008.9	9851.23	1008.9	7231.36
14.66	2850	14.66	4500		14.66	372		1008.8	10030.3	1008.8	7250.08
14.68	2791.67	14.68	4108.33		14.68	374		1008.7	10007.6	1008.7	7173.89
14.7	2400	14.7	2991.67		14.7	393		1008.6	10126.6	1008.6	7238.05
14.72	1766.67	14.72	3025		14.72	359		1008.5	10174.7	1008.5	7320.92
14.74	1250	14.74	2400		14.74	357		1008.4	10119.9	1008.4	7353
14.76	1075	14.76	1850		14.76	338		1008.3	9971.53	1008.3	7283.49
14.78	983.333	14.78	1258.33		14.78	385		1008.2	10029	1008.2	7414.49
14.8	700	14.8	1058.33		14.8	351		1008.1	10077.1	1008.1	7308.89
14.82	675	14.82	833.333		14.82	348		1008	10075.8	1008	7208.64
14.84	558.333	14.84	658.333		14.84	345		1007.9	10058.4	1007.9	7149.83
14.86	491.667	14.86	683.333		14.86	371		1007.8	9995.59	1007.8	7250.08
14.88	450	14.88	583.333		14.88	368		1007.7	10129.3	1007.7	7286.17
14.9	450	14.9	633.333		14.9	353		1007.6	9976.88	1007.6	7200.62
14.92	525	14.92	608.333		14.92	351		1007.5	10015.6	1007.5	7073.64
14.94	550	14.94	600		14.94	395		1007.4	10109.2	1007.4	7213.99
14.96	533.333	14.96	450		14.96	379		1007.3	10134.6	1007.3	7189.93
14.98	441.667	14.98	616.667		14.98	345		1007.2	10214.8	1007.2	7120.42
15	441.667	15	558.333		15	350		1007.1	10164	1007.1	7260.77
15.02	400	15.02	366.667		15.02	358		1007	10299	1007	7183.24
15.04	425	15.04	483.333		15.04	360		1006.9	10148	1006.9	7097.7
15.06	483.333	15.06	500		15.06	343		1006.8	10285.6	1006.8	7336.96
15.08	408.333	15.08	408.333		15.08	348		1006.7	10134.6	1006.7	7318.25
15.1	441.667	15.1	525		15.1	351		1006.6	10107.9	1006.6	7260.77
15.12	391.667	15.12	483.333		15.12	357		1006.5	10233.5	1006.5	7299.53
15.14	483.333	15.14	491.667		15.14	354		1006.4	10129.3	1006.4	7324.93
15.16	441.667	15.16	458.333		15.16	333		1006.3	10057.1	1006.3	7288.84
15.18	558.333	15.18	425		15.18	340		1006.2	10042.4	1006.2	7298.2
15.2	458.333	15.2	433.333		15.2	374		1006.1	10122.6	1006.1	7081.66
15.22	450	15.22	366.667		15.22	382		1006	10070.4	1006	7165.87
15.24	400	15.24	550		15.24	373
15.26	366.667	15.26	483.333		15.26	370
15.28	433.333	15.28	433.333		15.28	344
15.3	425	15.3	416.667		15.3	370
15.32	475	15.32	508.333		15.32	376
15.34	533.333	15.34	375		15.34	345
15.36	391.667	15.36	425		15.36	368
15.38	358.333	15.38	433.333		15.38	368
15.4	433.333	15.4	441.667		15.4	368
15.42	375	15.42	491.667		15.42	380
15.44	308.333	15.44	450		15.44	364
15.46	400	15.46	391.667		15.46	371
15.48	433.333	15.48	375		15.48	338
15.5	416.667	15.5	483.333		15.5	395
15.52	466.667	15.52	475		15.52	352
15.54	383.333	15.54	450		15.54	341
15.56	533.333	15.56	450		15.56	374
15.58	425	15.58	650		15.58	332
15.6	408.333	15.6	500		15.6	394
15.62	491.667	15.62	458.333		15.62	323
15.64	425	15.64	458.333		15.64	358
15.66	483.333	15.66	425		15.66	369
15.68	441.667	15.68	450		15.68	364
15.7	483.333	15.7	441.667		15.7	369
15.72	333.333	15.72	491.667		15.72	381
15.74	433.333	15.74	375		15.74	369
15.76	483.333	15.76	366.667		15.76	375
15.78	391.667	15.78	483.333		15.78	366
15.8	358.333	15.8	433.333		15.8	342
15.82	516.667	15.82	491.667		15.82	409
15.84	441.667	15.84	433.333		15.84	383
15.86	400	15.86	441.667		15.86	359
15.88	366.667	15.88	400		15.88	387
15.9	416.667	15.9	500		15.9	359
15.92	458.333	15.92	533.333		15.92	402
15.94	425	15.94	350		15.94	369
15.96	591.667	15.96	550		15.96	360
15.98	400	15.98	550		15.98	348
16	466.667	16	425		16	393
16.02	491.667	16.02	425		16.02	397
16.04	425	16.04	383.333		16.04	375
16.06	466.667	16.06	433.333		16.06	405
16.08	558.333	16.08	450		16.08	392
16.1	491.667	16.1	441.667		16.1	377
16.12	391.667	16.12	575		16.12	402
16.14	475	16.14	541.667		16.14	360
16.16	391.667	16.16	500		16.16	363
16.18	400	16.18	516.667		16.18	404
16.2	575	16.2	608.333		16.2	376
16.22	466.667	16.22	516.667		16.22	372
16.24	525	16.24	625		16.24	404
16.26	700	16.26	733.333		16.26	378
16.28	683.333	16.28	650		16.28	356
16.3	775	16.3	883.333		16.3	406
16.32	775	16.32	875		16.32	374
16.34	833.333	16.34	925		16.34	378
16.36	1066.67	16.36	1008.33		16.36	396
16.38	1083.33	16.38	1116.67		16.38	368
16.4	1275	16.4	1391.67		16.4	420
16.42	1041.67	16.42	1641.67		16.42	391
16.44	1258.33	16.44	1750		16.44	387
16.46	1650	16.46	1800		16.46	386
16.48	1300	16.48	1850		16.48	346
16.5	1300	16.5	1791.67		16.5	361
16.52	1475	16.52	1533.33		16.52	412
16.54	1100	16.54	1541.67		16.54	382
16.56	991.667	16.56	1325		16.56	413
16.58	1100	16.58	1175		16.58	389
16.6	633.333	16.6	1050		16.6	377
16.62	658.333	16.62	700		16.62	379
16.64	541.667	16.64	766.667		16.64	371
16.66	641.667	16.66	725		16.66	402
16.68	491.667	16.68	658.333		16.68	377
16.7	491.667	16.7	600		16.7	349
16.72	566.667	16.72	475		16.72	386
16.74	375	16.74	525		16.74	395
16.76	566.667	16.76	566.667		16.76	425
16.78	483.333	16.78	441.667		16.78	405
16.8	483.333	16.8	408.333		16.8	385
16.82	533.333	16.82	500		16.82	366
16.84	391.667	16.84	391.667		16.84	409
16.86	458.333	16.86	483.333		16.86	389
16.88	583.333	16.88	375		16.88	383
16.9	508.333	16.9	458.333		16.9	332
16.92	508.333	16.92	416.667		16.92	372
16.94	491.667	16.94	425		16.94	399
16.96	475	16.96	391.667		16.96	379
16.98	450	16.98	425		16.98	449
17	525	17	325		17	393
17.02	516.667	17.02	400		17.02	410
17.04	350	17.04	500		17.04	394
17.06	391.667	17.06	541.667		17.06	399
17.08	408.333	17.08	400		17.08	421
17.1	375	17.1	458.333		17.1	400
17.12	500	17.12	400		17.12	408
17.14	483.333	17.14	416.667		17.14	420
17.16	391.667	17.16	425		17.16	412
17.18	433.333	17.18	575		17.18	427
17.2	466.667	17.2	500		17.2	396
17.22	500	17.22	500		17.22	404
17.24	383.333	17.24	391.667		17.24	399
17.26	441.667	17.26	408.333		17.26	387
17.28	500	17.28	483.333		17.28	408
17.3	483.333	17.3	450		17.3	453
17.32	391.667	17.32	466.667		17.32	378
17.34	525	17.34	425		17.34	433
17.36	458.333	17.36	450		17.36	390
17.38	425	17.38	450		17.38	458
17.4	558.333	17.4	558.333		17.4	377
17.42	408.333	17.42	541.667		17.42	433
17.44	450	17.44	533.333		17.44	413
17.46	516.667	17.46	441.667		17.46	410
17.48	508.333	17.48	500		17.48	443
17.5	458.333	17.5	500		17.5	404
17.52	483.333	17.52	466.667		17.52	417
17.54	450	17.54	475		17.54	397
17.56	441.667	17.56	566.667		17.56	429
17.58	475	17.58	466.667		17.58	391
17.6	550	17.6	616.667		17.6	507
17.62	483.333	17.62	425		17.62	402
17.64	483.333	17.64	525		17.64	434
17.66	450	17.66	550		17.66	445
17.68	566.667	17.68	525		17.68	429
17.7	508.333	17.7	600		17.7	427
17.72	450	17.72	500		17.72	437
17.74	516.667	17.74	625		17.74	416
17.76	500	17.76	591.667		17.76	461
17.78	625	17.78	558.333		17.78	410
17.8	725	17.8	566.667		17.8	431
17.82	566.667	17.82	616.667		17.82	428
17.84	591.667	17.84	725		17.84	441
17.86	666.667	17.86	608.333		17.86	391
17.88	675	17.88	633.333		17.88	452
17.9	758.333	17.9	841.667		17.9	427
17.92	666.667	17.92	741.667		17.92	441
17.94	691.667	17.94	908.333		17.94	456
17.96	758.333	17.96	1033.33		17.96	451
17.98	841.667	17.98	933.333		17.98	471
18	950	18	1083.33		18	456
18.02	916.667	18.02	1225		18.02	444
18.04	1008.33	18.04	1216.67		18.04	451
18.06	1091.67	18.06	1291.67		18.06	484
18.08	1241.67	18.08	1700		18.08	472
18.1	1450	18.1	1775		18.1	460
18.12	1325	18.12	1808.33		18.12	431
18.14	1700	18.14	2033.33		18.14	454
18.16	1733.33	18.16	1975		18.16	420
18.18	1391.67	18.18	2075		18.18	443
18.2	1341.67	18.2	1841.67		18.2	490
18.22	1133.33	18.22	1850		18.22	466
18.24	1133.33	18.24	1466.67		18.24	457
18.26	891.667	18.26	1333.33		18.26	436
18.28	891.667	18.28	1108.33		18.28	489
18.3	783.333	18.3	941.667		18.3	467
18.32	583.333	18.32	891.667		18.32	439
18.34	791.667	18.34	858.333		18.34	486
18.36	675	18.36	916.667		18.36	478
18.38	766.667	18.38	950		18.38	449
18.4	725	18.4	766.667		18.4	458
18.42	783.333	18.42	741.667		18.42	429
18.44	891.667	18.44	875		18.44	478
18.46	933.333	18.46	1066.67		18.46	474
18.48	950	18.48	975		18.48	523
18.5	991.667	18.5	1116.67		18.5	493
18.52	1258.33	18.52	1241.67		18.52	495
18.54	1033.33	18.54	1033.33		18.54	475
18.56	933.333	18.56	1325		18.56	470
18.58	958.333	18.58	1383.33		18.58	482
18.6	1191.67	18.6	1408.33		18.6	500
18.62	841.667	18.62	1358.33		18.62	450
18.64	983.333	18.64	1325		18.64	469
18.66	941.667	18.66	1233.33		18.66	453
18.68	1008.33	18.68	1358.33		18.68	481
18.7	1025	18.7	1200		18.7	498
18.72	991.667	18.72	1275		18.72	512
18.74	1075	18.74	1225		18.74	511
18.76	1125	18.76	1541.67		18.76	504
18.78	1283.33	18.78	1616.67		18.78	513
18.8	1483.33	18.8	1966.67		18.8	505
18.82	1683.33	18.82	2150		18.82	496
18.84	2158.33	18.84	2375		18.84	481
18.86	2066.67	18.86	2541.67		18.86	470
18.88	2458.33	18.88	2875		18.88	493
18.9	2575	18.9	3333.33		18.9	480
18.92	2758.33	18.92	3375		18.92	503
18.94	2525	18.94	3825		18.94	509
18.96	2608.33	18.96	3708.33		18.96	512
18.98	2116.67	18.98	3383.33		18.98	500
19	2091.67	19	3166.67		19	500
19.02	1725	19.02	2483.33		19.02	516
19.04	1491.67	19.04	2183.33		19.04	496
19.06	1258.33	19.06	1700		19.06	489
19.08	1008.33	19.08	1350		19.08	522
19.1	883.333	19.1	1258.33		19.1	540
19.12	666.667	19.12	1091.67		19.12	530
19.14	808.333	19.14	825		19.14	524
19.16	658.333	19.16	891.667		19.16	514
19.18	591.667	19.18	700		19.18	509
19.2	533.333	19.2	825		19.2	514
19.22	725	19.22	700		19.22	542
19.24	591.667	19.24	583.333		19.24	516
19.26	708.333	19.26	675		19.26	522
19.28	500	19.28	783.333		19.28	529
19.3	683.333	19.3	691.667		19.3	536
19.32	716.667	19.32	583.333		19.32	529
19.34	708.333	19.34	658.333		19.34	514
19.36	441.667	19.36	558.333		19.36	520
19.38	625	19.38	625		19.38	527
19.4	583.333	19.4	608.333		19.4	535
19.42	658.333	19.42	633.333		19.42	581
19.44	616.667	19.44	625		19.44	597
19.46	566.667	19.46	658.333		19.46	562
19.48	641.667	19.48	566.667		19.48	574
19.5	583.333	19.5	658.333		19.5	587
19.52	625	19.52	733.333		19.52	554
19.54	600	19.54	525		19.54	561
19.56	691.667	19.56	658.333		19.56	592
19.58	533.333	19.58	700		19.58	567
19.6	683.333	19.6	716.667		19.6	580
19.62	650	19.62	683.333		19.62	583
19.64	733.333	19.64	775		19.64	566
19.66	650	19.66	758.333		19.66	594
19.68	633.333	19.68	716.667		19.68	536
19.7	608.333	19.7	650		19.7	580
19.72	708.333	19.72	758.333		19.72	585
19.74	766.667	19.74	575		19.74	555
19.76	683.333	19.76	700		19.76	572
19.78	641.667	19.78	600		19.78	581
19.8	516.667	19.8	616.667		19.8	581
19.82	575	19.82	650		19.82	580
19.84	575	19.84	758.333		19.84	615
19.86	683.333	19.86	566.667		19.86	617
19.88	766.667	19.88	650		19.88	602
19.9	608.333	19.9	608.333		19.9	582
19.92	608.333	19.92	675		19.92	573
19.94	658.333	19.94	591.667		19.94	589
19.96	716.667	19.96	716.667		19.96	551
19.98	816.667	19.98	666.667		19.98	557
20	575	20	708.333		20	579
20.02	600	20.02	675		20.02	605
20.04	583.333	20.04	641.667		20.04	568
20.06	608.333	20.06	558.333		20.06	655
20.08	583.333	20.08	666.667		20.08	602
20.1	616.667	20.1	541.667		20.1	616
20.12	683.333	20.12	691.667		20.12	618
20.14	608.333	20.14	566.667		20.14	626
20.16	666.667	20.16	708.333		20.16	577
20.18	658.333	20.18	641.667		20.18	583
20.2	600	20.2	516.667		20.2	626
20.22	658.333	20.22	441.667		20.22	601
20.24	675	20.24	725		20.24	610
20.26	616.667	20.26	733.333		20.26	613
20.28	600	20.28	625		20.28	591
20.3	708.333	20.3	583.333		20.3	612
20.32	666.667	20.32	650		20.32	566
20.34	683.333	20.34	575		20.34	618
20.36	608.333	20.36	583.333		20.36	609
20.38	725	20.38	558.333		20.38	603
20.4	758.333	20.4	825		20.4	650
20.42	716.667	20.42	641.667		20.42	640
20.44	675	20.44	616.667		20.44	604
20.46	725	20.46	783.333		20.46	658
20.48	783.333	20.48	800		20.48	655
20.5	716.667	20.5	841.667		20.5	590
20.52	858.333	20.52	900		20.52	620
20.54	825	20.54	950		20.54	587
20.56	850	20.56	908.333		20.56	660
20.58	975	20.58	925		20.58	622
20.6	816.667	20.6	1058.33		20.6	649
20.62	1000	20.62	1166.67		20.62	632
20.64	1125	20.64	1300		20.64	611
20.66	1216.67	20.66	1450		20.66	657
20.68	1050	20.68	1733.33		20.68	638
20.7	1275	20.7	1591.67		20.7	649
20.72	1541.67	20.72	1458.33		20.72	636
20.74	1275	20.74	1433.33		20.74	638
20.76	1316.67	20.76	1358.33		20.76	629
20.78	1050	20.78	1400		20.78	656
20.8	1066.67	20.8	1250		20.8	661
20.82	1008.33	20.82	1191.67		20.82	659
20.84	983.333	20.84	941.667		20.84	637
20.86	991.667	20.86	1050		20.86	671
20.88	891.667	20.88	716.667		20.88	620
20.9	833.333	20.9	708.333		20.9	683
20.92	741.667	20.92	766.667		20.92	656
20.94	733.333	20.94	691.667		20.94	681
20.96	758.333	20.96	650		20.96	689
20.98	816.667	20.98	658.333		20.98	644
21	600	21	825		21	645
21.02	800	21.02	791.667		21.02	661
21.04	583.333	21.04	616.667		21.04	685
21.06	816.667	21.06	766.667		21.06	694
21.08	600	21.08	575		21.08	656
21.1	691.667	21.1	700		21.1	683
21.12	725	21.12	816.667		21.12	676
21.14	658.333	21.14	616.667		21.14	701
21.16	816.667	21.16	816.667		21.16	630
21.18	633.333	21.18	700		21.18	624
21.2	716.667	21.2	708.333		21.2	675
21.22	758.333	21.22	883.333		21.22	710
21.24	800	21.24	808.333		21.24	714
21.26	683.333	21.26	591.667		21.26	678
21.28	641.667	21.28	633.333		21.28	689
21.3	683.333	21.3	666.667		21.3	757
21.32	758.333	21.32	625		21.32	685
21.34	816.667	21.34	850		21.34	686
21.36	916.667	21.36	850		21.36	746
21.38	908.333	21.38	875		21.38	697
21.4	941.667	21.4	875		21.4	717
21.42	783.333	21.42	891.667		21.42	678
21.44	958.333	21.44	900		21.44	689
21.46	975	21.46	1125		21.46	686
21.48	1033.33	21.48	1033.33		21.48	749
21.5	1108.33	21.5	1183.33		21.5	721
21.52	925	21.52	983.333		21.52	703
21.54	941.667	21.54	1083.33		21.54	678
21.56	883.333	21.56	900		21.56	687
21.58	808.333	21.58	833.333		21.58	687
21.6	783.333	21.6	975		21.6	726
21.62	733.333	21.62	850		21.62	705
21.64	783.333	21.64	808.333		21.64	708
21.66	791.667	21.66	750		21.66	697
21.68	700	21.68	675		21.68	707
21.7	800	21.7	825		21.7	725
21.72	758.333	21.72	683.333		21.72	716
21.74	791.667	21.74	666.667		21.74	760
21.76	733.333	21.76	758.333		21.76	691
21.78	841.667	21.78	783.333		21.78	726
21.8	816.667	21.8	591.667		21.8	697
21.82	958.333	21.82	641.667		21.82	714
21.84	950	21.84	833.333		21.84	688
21.86	841.667	21.86	783.333		21.86	709
21.88	783.333	21.88	825		21.88	719
21.9	850	21.9	850		21.9	713
21.92	908.333	21.92	816.667		21.92	745
21.94	1100	21.94	1000		21.94	707
21.96	1141.67	21.96	925		21.96	670
21.98	1075	21.98	1150		21.98	707
22	900	22	1200		22	712
22.02	1100	22.02	1275		22.02	703
22.04	1200	22.04	1258.33		22.04	732
22.06	1116.67	22.06	1341.67		22.06	728
22.08	1358.33	22.08	1458.33		22.08	728
22.1	1158.33	22.1	1375		22.1	709
22.12	1141.67	22.12	1233.33		22.12	739
22.14	1125	22.14	1325		22.14	746
22.16	983.333	22.16	1175		22.16	728
22.18	1183.33	22.18	1141.67		22.18	706
22.2	1058.33	22.2	1100		22.2	725
22.22	1108.33	22.22	1233.33		22.22	720
22.24	858.333	22.24	1266.67		22.24	732
22.26	1183.33	22.26	1458.33		22.26	730
22.28	1175	22.28	1266.67		22.28	726
22.3	1466.67	22.3	1608.33		22.3	711
22.32	1458.33	22.32	1816.67		22.32	717
22.34	1600	22.34	1841.67		22.34	697
22.36	1725	22.36	2000		22.36	694
22.38	2091.67	22.38	2433.33		22.38	752
22.4	2358.33	22.4	2841.67		22.4	757
22.42	2650	22.42	3091.67		22.42	763
22.44	2766.67	22.44	3091.67		22.44	721
22.46	2691.67	22.46	3108.33		22.46	711
22.48	2341.67	22.48	3175		22.48	710
22.5	2008.33	22.5	2891.67		22.5	740
22.52	2175	22.52	2733.33		22.52	741
22.54	1858.33	22.54	2425		22.54	754
22.56	1625	22.56	2441.67		22.56	732
22.58	1658.33	22.58	1866.67		22.58	669
22.6	1541.67	22.6	1741.67		22.6	727
22.62	1475	22.62	1691.67		22.62	712
22.64	1450	22.64	1533.33		22.64	745
22.66	1600	22.66	1600		22.66	746
22.68	1475	22.68	1741.67		22.68	737
22.7	1525	22.7	1775		22.7	752
22.72	1441.67	22.72	1975		22.72	712
22.74	1375	22.74	1708.33		22.74	755
22.76	1575	22.76	1633.33		22.76	720
22.78	1416.67	22.78	1841.67		22.78	766
22.8	1308.33	22.8	1416.67		22.8	738
22.82	966.667	22.82	1475		22.82	721
22.84	1258.33	22.84	1283.33		22.84	768
22.86	941.667	22.86	1150		22.86	789
22.88	900	22.88	900		22.88	684
22.9	950	22.9	958.333		22.9	739
22.92	941.667	22.92	916.667		22.92	699
22.94	966.667	22.94	766.667		22.94	717
22.96	766.667	22.96	858.333		22.96	707
22.98	633.333	22.98	775		22.98	754
23	866.667	23	800		23	763
23.02	825	23.02	783.333		23.02	773
23.04	733.333	23.04	891.667		23.04	737
23.06	816.667	23.06	816.667		23.06	727
23.08	841.667	23.08	850		23.08	755
23.1	808.333	23.1	866.667		23.1	771
23.12	866.667	23.12	691.667		23.12	734
23.14	941.667	23.14	958.333		23.14	733
23.16	900	23.16	933.333		23.16	716
23.18	883.333	23.18	791.667		23.18	728
23.2	1025	23.2	916.667		23.2	722
23.22	808.333	23.22	900		23.22	729
23.24	925	23.24	1000		23.24	722
23.26	1116.67	23.26	1366.67		23.26	729
23.28	966.667	23.28	1266.67		23.28	735
23.3	1233.33	23.3	1408.33		23.3	754
23.32	1341.67	23.32	1425		23.32	692
23.34	1391.67	23.34	1508.33		23.34	687
23.36	1283.33	23.36	1491.67		23.36	738
23.38	1516.67	23.38	1783.33		23.38	763
23.4	1558.33	23.4	1766.67		23.4	731
23.42	1258.33	23.42	1875		23.42	756
23.44	1533.33	23.44	1758.33		23.44	752
23.46	1458.33	23.46	1875		23.46	715
23.48	1575	23.48	1691.67		23.48	726
23.5	1325	23.5	1958.33		23.5	749
23.52	1358.33	23.52	1708.33		23.52	746
23.54	1416.67	23.54	1941.67		23.54	745
23.56	1533.33	23.56	2141.67		23.56	704
23.58	1650	23.58	2066.67		23.58	753
23.6	2075	23.6	2525		23.6	729
23.62	2225	23.62	2675		23.62	687
23.64	2600	23.64	2966.67		23.64	692
23.66	2683.33	23.66	3658.33		23.66	721
23.68	3216.67	23.68	4066.67		23.68	682
23.7	3058.33	23.7	4300		23.7	735
23.72	3116.67	23.72	4958.33		23.72	743
23.74	3150	23.74	4316.67		23.74	723
23.76	2916.67	23.76	4291.67		23.76	697
23.78	2675	23.78	3941.67		23.78	704
23.8	2283.33	23.8	3441.67		23.8	749
23.82	2058.33	23.82	3125		23.82	721
23.84	1650	23.84	2516.67		23.84	685
23.86	1375	23.86	2050		23.86	757
23.88	1166.67	23.88	1550		23.88	748
23.9	1216.67	23.9	1433.33		23.9	758
23.92	908.333	23.92	1216.67		23.92	693
23.94	950	23.94	1083.33		23.94	735
23.96	991.667	23.96	900		23.96	716
23.98	750	23.98	916.667		23.98	705
24	725	24	875		24	700
24.02	891.667	24.02	825		24.02	722
24.04	741.667	24.04	775		24.04	696
24.06	891.667	24.06	1191.67		24.06	738
24.08	850	24.08	958.333		24.08	662
24.1	908.333	24.1	1000		24.1	631
24.12	883.333	24.12	891.667		24.12	703
24.14	808.333	24.14	891.667		24.14	674
24.16	1025	24.16	1091.67		24.16	763
24.18	933.333	24.18	1025		24.18	712
24.2	1075	24.2	1083.33		24.2	681
24.22	1108.33	24.22	1258.33		24.22	719
24.24	1100	24.24	1191.67		24.24	700
24.26	1150	24.26	1250		24.26	686
24.28	1475	24.28	1191.67		24.28	659
24.3	1108.33	24.3	1375		24.3	714
24.32	1216.67	24.32	1525		24.32	672
24.34	1416.67	24.34	1375		24.34	691
24.36	1208.33	24.36	1550		24.36	659
24.38	1033.33	24.38	1366.67		24.38	679
24.4	1308.33	24.4	1266.67		24.4	683
24.42	1175	24.42	1358.33		24.42	646
24.44	1166.67	24.44	1266.67		24.44	663
24.46	1058.33	24.46	1391.67		24.46	695
24.48	991.667	24.48	1341.67		24.48	655
24.5	1208.33	24.5	1141.67		24.5	725
24.52	1050	24.52	1166.67		24.52	640
24.54	1075	24.54	1250		24.54	650
24.56	1100	24.56	1441.67		24.56	691
24.58	1416.67	24.58	1591.67		24.58	686
24.6	1391.67	24.6	1300		24.6	657
24.62	1325	24.62	1541.67		24.62	631
24.64	1458.33	24.64	1608.33		24.64	690
24.66	1258.33	24.66	1616.67		24.66	669
24.68	1483.33	24.68	1583.33		24.68	663
24.7	1316.67	24.7	1500		24.7	666
24.72	1125	24.72	1458.33		24.72	625
24.74	1100	24.74	1258.33		24.74	630
24.76	1000	24.76	1183.33		24.76	650
24.78	941.667	24.78	1058.33		24.78	585
24.8	775	24.8	1008.33		24.8	640
24.82	816.667	24.82	941.667		24.82	629
24.84	783.333	24.84	741.667		24.84	677
24.86	691.667	24.86	991.667		24.86	697
24.88	758.333	24.88	1008.33		24.88	669
24.9	816.667	24.9	791.667		24.9	672
24.92	950	24.92	850		24.92	664
24.94	800	24.94	866.667		24.94	676
24.96	708.333	24.96	666.667		24.96	670
24.98	825	24.98	825		24.98	628
25	600	25	641.667		25	646
25.02	791.667	25.02	683.333		25.02	597
25.04	733.333	25.04	608.333		25.04	597
25.06	841.667	25.06	958.333		25.06	658
25.08	875	25.08	866.667		25.08	654
25.1	741.667	25.1	850		25.1	618
25.12	858.333	25.12	950		25.12	627
25.14	891.667	25.14	833.333		25.14	630
25.16	700	25.16	775		25.16	651
25.18	825	25.18	825		25.18	636
25.2	825	25.2	825		25.2	651
25.22	758.333	25.22	866.667		25.22	623
25.24	858.333	25.24	691.667		25.24	648
25.26	675	25.26	800		25.26	675
25.28	808.333	25.28	808.333		25.28	599
25.3	766.667	25.3	575		25.3	635
25.32	808.333	25.32	750		25.32	624
25.34	733.333	25.34	775		25.34	601
25.36	975	25.36	783.333		25.36	576
25.38	733.333	25.38	716.667		25.38	576
25.4	700	25.4	808.333		25.4	684
25.42	491.667	25.42	750		25.42	630
25.44	758.333	25.44	633.333		25.44	574
25.46	700	25.46	716.667		25.46	624
25.48	891.667	25.48	758.333		25.48	645
25.5	791.667	25.5	708.333		25.5	590
25.52	816.667	25.52	708.333		25.52	608
25.54	841.667	25.54	816.667		25.54	600
25.56	741.667	25.56	666.667		25.56	573
25.58	800	25.58	708.333		25.58	641
25.6	858.333	25.6	675		25.6	589
25.62	900	25.62	866.667		25.62	565
25.64	883.333	25.64	891.667		25.64	603
25.66	791.667	25.66	1008.33		25.66	566
25.68	925	25.68	1000		25.68	635
25.7	1150	25.7	1050		25.7	572
25.72	1116.67	25.72	1408.33		25.72	639
25.74	1100	25.74	1241.67		25.74	593
25.76	1125	25.76	1200		25.76	572
25.78	883.333	25.78	1100		25.78	601
25.8	1050	25.8	1083.33		25.8	616
25.82	1041.67	25.82	975		25.82	651
25.84	950	25.84	1241.67		25.84	558
25.86	758.333	25.86	916.667		25.86	565
25.88	858.333	25.88	891.667		25.88	579
25.9	983.333	25.9	850		25.9	591
25.92	725	25.92	941.667		25.92	556
25.94	858.333	25.94	675		25.94	571
25.96	850	25.96	800		25.96	559
25.98	875	25.98	758.333		25.98	564
26	708.333	26	783.333		26	594
26.02	816.667	26.02	783.333		26.02	565
26.04	966.667	26.04	850		26.04	575
26.06	958.333	26.06	833.333		26.06	584
26.08	791.667	26.08	891.667		26.08	562
26.1	800	26.1	816.667		26.1	586
26.12	766.667	26.12	808.333		26.12	557
26.14	891.667	26.14	816.667		26.14	606
26.16	766.667	26.16	700		26.16	565
26.18	850	26.18	758.333		26.18	542
26.2	841.667	26.2	775		26.2	616
26.22	775	26.22	583.333		26.22	590
26.24	708.333	26.24	750		26.24	596
26.26	808.333	26.26	691.667		26.26	545
26.28	750	26.28	900		26.28	547
26.3	775	26.3	700		26.3	542
26.32	908.333	26.32	775		26.32	552
26.34	1000	26.34	708.333		26.34	577
26.36	741.667	26.36	875		26.36	560
26.38	825	26.38	883.333		26.38	591
26.4	825	26.4	758.333		26.4	561
26.42	908.333	26.42	833.333		26.42	564
26.44	700	26.44	800		26.44	528
26.46	891.667	26.46	1100		26.46	538
26.48	1091.67	26.48	1025		26.48	577
26.5	941.667	26.5	1208.33		26.5	559
26.52	1300	26.52	1133.33		26.52	535
26.54	1316.67	26.54	1516.67		26.54	552
26.56	1475	26.56	1750		26.56	533
26.58	1583.33	26.58	1641.67		26.58	529
26.6	1758.33	26.6	1983.33		26.6	546
26.62	1625	26.62	1866.67		26.62	506
26.64	1708.33	26.64	2133.33		26.64	539
26.66	1800	26.66	2058.33		26.66	536
26.68	1433.33	26.68	2058.33		26.68	545
26.7	1583.33	26.7	2175		26.7	521
26.72	1291.67	26.72	1925		26.72	549
26.74	1391.67	26.74	1616.67		26.74	537
26.76	1008.33	26.76	1366.67		26.76	533
26.78	1150	26.78	1308.33		26.78	520
26.8	1050	26.8	1375		26.8	511
26.82	875	26.82	1091.67		26.82	542
26.84	866.667	26.84	908.333		26.84	498
26.86	883.333	26.86	933.333		26.86	549
26.88	866.667	26.88	891.667		26.88	536
26.9	766.667	26.9	958.333		26.9	527
26.92	958.333	26.92	741.667		26.92	524
26.94	933.333	26.94	833.333		26.94	492
26.96	816.667	26.96	733.333		26.96	525
26.98	958.333	26.98	816.667		26.98	522
27	750	27	683.333		27	502
27.02	925	27.02	808.333		27.02	482
27.04	616.667	27.04	875		27.04	519
27.06	741.667	27.06	858.333		27.06	485
27.08	841.667	27.08	791.667		27.08	521
27.1	933.333	27.1	883.333		27.1	503
27.12	783.333	27.12	791.667		27.12	503
27.14	933.333	27.14	941.667		27.14	542
27.16	791.667	27.16	883.333		27.16	524
27.18	983.333	27.18	858.333		27.18	498
27.2	808.333	27.2	866.667		27.2	485
27.22	750	27.22	858.333		27.22	493
27.24	758.333	27.24	708.333		27.24	516
27.26	641.667	27.26	758.333		27.26	511
27.28	866.667	27.28	991.667		27.28	505
27.3	775	27.3	825		27.3	488
27.32	916.667	27.32	725		27.32	480
27.34	608.333	27.34	758.333		27.34	481
27.36	716.667	27.36	791.667		27.36	473
27.38	633.333	27.38	583.333		27.38	452
27.4	616.667	27.4	700		27.4	494
27.42	700	27.42	566.667		27.42	505
27.44	708.333	27.44	675		27.44	476
27.46	608.333	27.46	616.667		27.46	498
27.48	641.667	27.48	608.333		27.48	508
27.5	558.333	27.5	766.667		27.5	521
27.52	650	27.52	650		27.52	462
27.54	733.333	27.54	691.667		27.54	477
27.56	633.333	27.56	716.667		27.56	438
27.58	600	27.58	675		27.58	457
27.6	608.333	27.6	650		27.6	461
27.62	683.333	27.62	825		27.62	537
27.64	775	27.64	666.667		27.64	468
27.66	691.667	27.66	691.667		27.66	477
27.68	716.667	27.68	591.667		27.68	441
27.7	591.667	27.7	750		27.7	474
27.72	675	27.72	750		27.72	473
27.74	650	27.74	750		27.74	484
27.76	733.333	27.76	708.333		27.76	502
27.78	908.333	27.78	633.333		27.78	486
27.8	616.667	27.8	650		27.8	478
27.82	666.667	27.82	675		27.82	412
27.84	725	27.84	716.667		27.84	428
27.86	675	27.86	641.667		27.86	431
27.88	625	27.88	616.667		27.88	449
27.9	783.333	27.9	808.333		27.9	439
27.92	775	27.92	691.667		27.92	443
27.94	650	27.94	775		27.94	463
27.96	908.333	27.96	675		27.96	428
27.98	750	27.98	716.667		27.98	489
28	991.667	28	850		28	425
28.02	816.667	28.02	733.333		28.02	429
28.04	775	28.04	716.667		28.04	456
28.06	733.333	28.06	725		28.06	484
28.08	666.667	28.08	775		28.08	430
28.1	633.333	28.1	733.333		28.1	439
28.12	833.333	28.12	833.333		28.12	426
28.14	783.333	28.14	591.667		28.14	433
28.16	791.667	28.16	775		28.16	448
28.18	775	28.18	716.667		28.18	455
28.2	733.333	28.2	700		28.2	418
28.22	650	28.22	608.333		28.22	434
28.24	833.333	28.24	766.667		28.24	409
28.26	633.333	28.26	658.333		28.26	452
28.28	708.333	28.28	575		28.28	443
28.3	716.667	28.3	791.667		28.3	409
28.32	725	28.32	808.333		28.32	426
28.34	700	28.34	591.667		28.34	447
28.36	616.667	28.36	683.333		28.36	463
28.38	691.667	28.38	800		28.38	441
28.4	700	28.4	633.333		28.4	425
28.42	650	28.42	725		28.42	418
28.44	625	28.44	591.667		28.44	423
28.46	775	28.46	600		28.46	463
28.48	608.333	28.48	766.667		28.48	426
28.5	758.333	28.5	716.667		28.5	441
28.52	658.333	28.52	608.333		28.52	450
28.54	775	28.54	758.333		28.54	421
28.56	625	28.56	550		28.56	419
28.58	808.333	28.58	733.333		28.58	357
28.6	883.333	28.6	741.667		28.6	419
28.62	666.667	28.62	966.667		28.62	420
28.64	841.667	28.64	916.667		28.64	403
28.66	716.667	28.66	841.667		28.66	417
28.68	833.333	28.68	1008.33		28.68	434
28.7	883.333	28.7	891.667		28.7	389
28.72	758.333	28.72	950		28.72	438
28.74	775	28.74	1058.33		28.74	434
28.76	800	28.76	925		28.76	421
28.78	883.333	28.78	1216.67		28.78	438
28.8	783.333	28.8	816.667		28.8	445
28.82	841.667	28.82	725		28.82	423
28.84	825	28.84	925		28.84	406
28.86	925	28.86	916.667		28.86	404
28.88	791.667	28.88	933.333		28.88	428
28.9	883.333	28.9	1033.33		28.9	394
28.92	1025	28.92	1100		28.92	413
28.94	841.667	28.94	1216.67		28.94	391
28.96	958.333	28.96	1050		28.96	383
28.98	1016.67	28.98	1416.67		28.98	399
29	758.333	29	1183.33		29	400
29.02	1091.67	29.02	958.333		29.02	418
29.04	883.333	29.04	1200		29.04	435
29.06	1008.33	29.06	1100		29.06	400
29.08	816.667	29.08	1025		29.08	367
29.1	925	29.1	900		29.1	411
29.12	816.667	29.12	1066.67		29.12	386
29.14	900	29.14	883.333		29.14	375
29.16	783.333	29.16	883.333		29.16	373
29.18	866.667	29.18	950		29.18	382
29.2	850	29.2	850		29.2	391
29.22	675	29.22	816.667		29.22	419
29.24	766.667	29.24	816.667		29.24	390
29.26	741.667	29.26	758.333		29.26	430
29.28	750	29.28	750		29.28	397
29.3	825	29.3	800		29.3	449
29.32	725	29.32	725		29.32	410
29.34	716.667	29.34	725		29.34	387
29.36	691.667	29.36	850		29.36	409
29.38	883.333	29.38	941.667		29.38	377
29.4	800	29.4	816.667		29.4	378
29.42	1075	29.42	1125		29.42	430
29.44	1133.33	29.44	883.333		29.44	386
29.46	1208.33	29.46	1266.67		29.46	403
29.48	1041.67	29.48	1200		29.48	384
29.5	933.333	29.5	1233.33		29.5	404
29.52	1166.67	29.52	1241.67		29.52	394
29.54	1266.67	29.54	1166.67		29.54	372
29.56	958.333	29.56	1225		29.56	378
29.58	941.667	29.58	1125		29.58	421
29.6	925	29.6	1166.67		29.6	392
29.62	800	29.62	950		29.62	403
29.64	891.667	29.64	1000		29.64	401
29.66	633.333	29.66	950		29.66	412
29.68	666.667	29.68	750		29.68	384
29.7	658.333	29.7	775		29.7	369
29.72	733.333	29.72	725		29.72	391
29.74	616.667	29.74	716.667		29.74	400
29.76	808.333	29.76	758.333		29.76	380
29.78	766.667	29.78	725		29.78	361
29.8	525	29.8	616.667		29.8	339
29.82	666.667	29.82	800		29.82	345
29.84	591.667	29.84	716.667		29.84	372
29.86	616.667	29.86	808.333		29.86	367
29.88	608.333	29.88	725		29.88	368
29.9	600	29.9	541.667		29.9	387
29.92	608.333	29.92	583.333		29.92	392
29.94	766.667	29.94	650		29.94	347
29.96	608.333	29.96	700		29.96	344
29.98	650	29.98	566.667		29.98	379
30	741.667	30	783.333		30	366
					30.02	360
					30.04	361
					30.06	364
					30.08	367
					30.1	375
					30.12	371
					30.14	351
					30.16	345
					30.18	375
					30.2	343
					30.22	355
					30.24	363
					30.26	367
					30.28	373
					30.3	358
					30.32	339
					30.34	369
					30.36	350
					30.38	330
					30.4	314
					30.42	345
					30.44	349
					30.46	375
					30.48	372
					30.5	379
					30.52	367
					30.54	379
					30.56	338
					30.58	334
					30.6	354
					30.62	350
					30.64	361
					30.66	329
					30.68	353
					30.7	340
					30.72	342
					30.74	368
					30.76	330
					30.78	342
					30.8	317
					30.82	333
					30.84	343
					30.86	327
					30.88	298
					30.9	369
					30.92	364
					30.94	332
					30.96	335
					30.98	347
					31	327
					31.02	372
					31.04	327
					31.06	330
					31.08	342
					31.1	345
					31.12	331
					31.14	333
					31.16	337
					31.18	328
					31.2	335
					31.22	339
					31.24	352
					31.26	325
					31.28	353
					31.3	345
					31.32	335
					31.34	320
					31.36	323
					31.38	322
					31.4	346
					31.42	335
					31.44	330
					31.46	318
					31.48	356
					31.5	318
					31.52	322
					31.54	317
					31.56	341
					31.58	378
					31.6	357
					31.62	340
					31.64	338
					31.66	331
					31.68	315
					31.7	305
					31.72	313
					31.74	324
					31.76	306
					31.78	340
					31.8	304
					31.82	325
					31.84	325
					31.86	330
					31.88	350
					31.9	307
					31.92	306
					31.94	297
					31.96	317
					31.98	286
					32	349
					32.02	316
					32.04	334
					32.06	290
					32.08	315
					32.1	314
					32.12	293
					32.14	328
					32.16	329
					32.18	301
					32.2	325
					32.22	326
					32.24	334
					32.26	330
					32.28	303
					32.3	306
					32.32	339
					32.34	281
					32.36	316
					32.38	302
					32.4	322
					32.42	338
					32.44	331
					32.46	322
					32.48	322
					32.5	303
					32.52	280
					32.54	331
					32.56	300
					32.58	301
					32.6	294
					32.62	298
					32.64	303
					32.66	318
					32.68	330
					32.7	314
					32.72	303
					32.74	337
					32.76	302
					32.78	324
					32.8	290
					32.82	314
					32.84	347
					32.86	309
					32.88	298
					32.9	322
					32.92	315
					32.94	308
					32.96	290
					32.98	305
					33	302
					33.02	264
					33.04	262
					33.06	295
					33.08	307
					33.1	318
					33.12	294
					33.14	299
					33.16	295
					33.18	290
					33.2	304
					33.22	320
					33.24	294
					33.26	279
					33.28	286
					33.3	287
					33.32	322
					33.34	304
					33.36	309
					33.38	282
					33.4	289
					33.42	292
					33.44	274
					33.46	298
					33.48	291
					33.5	266
					33.52	295
					33.54	291
					33.56	288
					33.58	316
					33.6	305
					33.62	290
					33.64	272
					33.66	311
					33.68	293
					33.7	287
					33.72	307
					33.74	279
					33.76	301
					33.78	325
					33.8	289
					33.82	303
					33.84	287
					33.86	272
					33.88	272
					33.9	301
					33.92	320
					33.94	302
					33.96	298
					33.98	278
					34	275
					34.02	294
					34.04	300
					34.06	286
					34.08	279
					34.1	290
					34.12	291
					34.14	275
					34.16	329
					34.18	305
					34.2	281
					34.22	309
					34.24	282
					34.26	245
					34.28	309
					34.3	308
					34.32	260
					34.34	272
					34.36	274
					34.38	302
					34.4	278
					34.42	272
					34.44	271
					34.46	286
					34.48	305
					34.5	280
					34.52	261
					34.54	278
					34.56	288
					34.58	241
					34.6	254
					34.62	277
					34.64	266
					34.66	288
					34.68	281
					34.7	266
					34.72	282
					34.74	270
					34.76	273
					34.78	291
					34.8	262
					34.82	292
					34.84	276
					34.86	260
					34.88	298
					34.9	302
					34.92	273
					34.94	267
					34.96	276
					34.98	272
					35	279
					35.02	274
					35.04	274
					35.06	271
					35.08	268
					35.1	280
					35.12	282
					35.14	287
					35.16	236
					35.18	254
					35.2	264
					35.22	286
					35.24	251
					35.26	271
					35.28	252
					35.3	281
					35.32	268
					35.34	273
					35.36	289
					35.38	304
					35.4	255
					35.42	242
					35.44	282
					35.46	255
					35.48	251
					35.5	273
					35.52	302
					35.54	265
					35.56	265
					35.58	236
					35.6	266
					35.62	239
					35.64	257
					35.66	242
					35.68	240
					35.7	262
					35.72	265
					35.74	251
					35.76	280
					35.78	257
					35.8	285
					35.82	303
					35.84	243
					35.86	267
					35.88	256
					35.9	253
					35.92	249
					35.94	252
					35.96	259
					35.98	260
					36	273
					36.02	247
					36.04	260
					36.06	250
					36.08	236
					36.1	263
					36.12	278
					36.14	240
					36.16	255
					36.18	253
					36.2	255
					36.22	220
					36.24	228
					36.26	228
					36.28	244
					36.3	265
					36.32	252
					36.34	246
					36.36	264
					36.38	256
					36.4	231
					36.42	278
					36.44	216
					36.46	220
					36.48	229
					36.5	260
					36.52	279
					36.54	255
					36.56	259
					36.58	241
					36.6	245
					36.62	236
					36.64	239
					36.66	266
					36.68	274
					36.7	256
					36.72	246
					36.74	230
					36.76	256
					36.78	260
					36.8	252
					36.82	265
					36.84	250
					36.86	267
					36.88	242
					36.9	237
					36.92	271
					36.94	226
					36.96	216
					36.98	249
					37	218
					37.02	250
					37.04	219
					37.06	250
					37.08	246
					37.1	221
					37.12	251
					37.14	243
					37.16	251
					37.18	255
					37.2	213
					37.22	226
					37.24	216
					37.26	238
					37.28	247
					37.3	227
					37.32	234
					37.34	259
					37.36	235
					37.38	252
					37.4	256
					37.42	236
					37.44	251
					37.46	247
					37.48	237
					37.5	270
					37.52	251
					37.54	222
					37.56	266
					37.58	259
					37.6	257
					37.62	241
					37.64	250
					37.66	242
					37.68	246
					37.7	243
					37.72	263
					37.74	267
					37.76	225
					37.78	236
					37.8	255
					37.82	245
					37.84	242
					37.86	233
					37.88	254
					37.9	234
					37.92	253
					37.94	242
					37.96	221
					37.98	223
					38	213
					38.02	224
					38.04	222
					38.06	228
					38.08	244
					38.1	254
					38.12	226
					38.14	233
					38.16	245
					38.18	260
					38.2	245
					38.22	222
					38.24	239
					38.26	254
					38.28	253
					38.3	211
					38.32	246
					38.34	224
					38.36	221
					38.38	264
					38.4	259
					38.42	227
					38.44	234
					38.46	222
					38.48	209
					38.5	214
					38.52	214
					38.54	226
					38.56	212
					38.58	236
					38.6	262
					38.62	262
					38.64	219
					38.66	222
					38.68	234
					38.7	242
					38.72	214
					38.74	203
					38.76	226
					38.78	226
					38.8	216
					38.82	215
					38.84	222
					38.86	221
					38.88	229
					38.9	217
					38.92	206
					38.94	266
					38.96	255
					38.98	226
					39	235
					39.02	234
					39.04	214
					39.06	219
					39.08	234
					39.1	226
					39.12	215
					39.14	243
					39.16	212
					39.18	211
					39.2	210
					39.22	229
					39.24	223
					39.26	215
					39.28	225
					39.3	201
					39.32	222
					39.34	225
					39.36	234
					39.38	211
					39.4	211
					39.42	233
					39.44	230
					39.46	229
					39.48	194
					39.5	238
					39.52	225
					39.54	226
					39.56	226
					39.58	216
					39.6	225
					39.62	236
					39.64	256
					39.66	229
					39.68	215
					39.7	231
					39.72	210
					39.74	219
					39.76	206
					39.78	224
					39.8	214
					39.82	208
					39.84	211
					39.86	215
					39.88	242
					39.9	226
					39.92	227
					39.94	221
					39.96	226
					39.98	230
					40	220
					40.02	218
					40.04	228
					40.06	200
					40.08	202
					40.1	216
					40.12	208
					40.14	224
					40.16	203
					40.18	200
					40.2	227
					40.22	230
					40.24	221
					40.26	210
					40.28	213
					40.3	220
					40.32	229
					40.34	237
					40.36	217
					40.38	200
					40.4	213
					40.42	188
					40.44	224
					40.46	224
					40.48	230
					40.5	215
					40.52	216
					40.54	198
					40.56	212
					40.58	208
					40.6	226
					40.62	218
					40.64	219
					40.66	222
					40.68	221
					40.7	193
					40.72	213
					40.74	234
					40.76	209
					40.78	195
					40.8	208
					40.82	219
					40.84	247
					40.86	211
					40.88	215
					40.9	189
					40.92	230
					40.94	202
					40.96	211
					40.98	217
					41	217
					41.02	235
					41.04	203
					41.06	200
					41.08	200
					41.1	224
					41.12	228
					41.14	212
					41.16	242
					41.18	200
					41.2	206
					41.22	214
					41.24	212
					41.26	229
					41.28	211
					41.3	189
					41.32	235
					41.34	225
					41.36	217
					41.38	225
					41.4	228
					41.42	230
					41.44	217
					41.46	211
					41.48	203
					41.5	213
					41.52	246
					41.54	204
					41.56	228
					41.58	210
					41.6	203
					41.62	222
					41.64	196
					41.66	217
					41.68	213
					41.7	229
					41.72	244
					41.74	236
					41.76	225
					41.78	211
					41.8	218
					41.82	204
					41.84	206
					41.86	218
					41.88	200
					41.9	247
					41.92	220
					41.94	236
					41.96	228
					41.98	212
					42	184
					42.02	247
					42.04	216
					42.06	213
					42.08	233
					42.1	203
					42.12	210
					42.14	216
					42.16	206
					42.18	231
					42.2	210
					42.22	236
					42.24	215
					42.26	201
					42.28	237
					42.3	225
					42.32	205
					42.34	192
					42.36	231
					42.38	228
					42.4	214
					42.42	201
					42.44	185
					42.46	179
					42.48	233
					42.5	194
					42.52	216
					42.54	201
					42.56	209
					42.58	198
					42.6	237
					42.62	193
					42.64	195
					42.66	226
					42.68	216
					42.7	192
					42.72	239
					42.74	231
					42.76	209
					42.78	217
					42.8	221
					42.82	209
					42.84	229
					42.86	217
					42.88	237
					42.9	212
					42.92	228
					42.94	203
					42.96	230
					42.98	200
					43	231
					43.02	221
					43.04	219
					43.06	192
					43.08	214
					43.1	220
					43.12	219
					43.14	203
					43.16	209
					43.18	208
					43.2	200
					43.22	191
					43.24	230
					43.26	224
					43.28	205
					43.3	220
					43.32	219
					43.34	212
					43.36	231
					43.38	229
					43.4	205
					43.42	212
					43.44	210
					43.46	201
					43.48	194
					43.5	217
					43.52	223
					43.54	213
					43.56	213
					43.58	246
					43.6	233
					43.62	213
					43.64	219
					43.66	206
					43.68	210
					43.7	212
					43.72	196
					43.74	206
					43.76	215
					43.78	233
					43.8	208
					43.82	195
					43.84	185
					43.86	227
					43.88	199
					43.9	226
					43.92	214
					43.94	197
					43.96	211
					43.98	224
					44	245
					44.02	206
					44.04	189
					44.06	199
					44.08	216
					44.1	217
					44.12	201
					44.14	201
					44.16	244
					44.18	225
					44.2	201
					44.22	234
					44.24	217
					44.26	230
					44.28	210
					44.3	224
					44.32	214
					44.34	202
					44.36	212
					44.38	195
					44.4	204
					44.42	204
					44.44	208
					44.46	227
					44.48	208
					44.5	196
					44.52	208
					44.54	202
					44.56	173
					44.58	216
					44.6	217
					44.62	201
					44.64	198
					44.66	210
					44.68	213
					44.7	187
					44.72	203
					44.74	211
					44.76	186
					44.78	212
					44.8	205
					44.82	198
					44.84	194
					44.86	200
					44.88	201
					44.9	185
					44.92	191
					44.94	221
					44.96	188
[truncated: 2,252 more rows]

## Sheet: Figure S3
	Figure S3a
	X	500	1000	1500
	-0.44982	2.16211	3.03981	4.12743
	-0.39747	1.96751	2.77572	3.76093
	-0.34484	1.97648	2.71544	3.65569
	-0.29253	2.02571	2.80082	3.78952
	-0.23986	2.10262	2.86754	3.93391
	-0.18751	2.21082	3.03569	4.06555
	-0.13486	2.32476	3.15631	4.27364
	-0.08226	2.45028	3.31308	4.42916
	-0.02992	2.58354	3.45553	4.60888
	0.02277	2.69714	3.61395	4.78727
	0.0751	2.83364	3.81537	5.01988
	0.12776	2.97214	3.98006	5.24765
	0.18007	3.07067	4.13876	5.40943
	0.23272	3.19063	4.26707	5.60324
	0.28504	3.27228	4.38296	5.71438
	0.33768	3.31495	4.44516	5.79639
	0.39037	3.33599	4.47978	5.87728
	0.44267	3.32342	4.47752	5.91792
	0.4953	3.33081	4.47978	5.86402
	0.54757	3.31267	4.44219	5.8432
	0.60024	3.27917	4.42263	5.80948

## Sheet: Figure S4
		Figure S4C						Figure S4e
			ZST+GSH	GSH	GSH+LASER	ZST+gsh+laser
		350	0.4171	0.3956	0.4179	0.4072		0	25	50	100	200
		352	0.4032	0.3825	0.405	0.3887		0.0346	0.0932	0.168	0.3571	0.4633
		354	0.3884	0.3704	0.3915	0.3688		0.0331	0.086	0.186	0.2886	0.4611
		356	0.373	0.3549	0.376	0.3473		0.0328	0.0897	0.1768	0.3154	0.3643
		358	0.3569	0.3428	0.362	0.3271
		360	0.3417	0.3295	0.347	0.3062
		362	0.3296	0.3184	0.3343	0.2887
		364	0.313	0.3045	0.3194	0.2674
		366	0.2973	0.2915	0.3054	0.2463
		368	0.2829	0.2787	0.2917	0.2269
		370	0.2697	0.267	0.2793	0.2089
		372	0.2565	0.2564	0.2678	0.1911
		374	0.2454	0.2468	0.2572	0.1758
		376	0.2357	0.239	0.2476	0.1607
		378	0.2278	0.232	0.2402	0.1492
		380	0.219	0.224	0.2311	0.1359
		382	0.2124	0.2167	0.2239	0.1239
		384	0.207	0.2119	0.2175	0.1145
		386	0.2031	0.2074	0.2123	0.1053
		388	0.2007	0.2043	0.2083	0.0987
		390	0.1988	0.2018	0.2053	0.0931
		392	0.1979	0.1997	0.2029	0.0888
		394	0.1968	0.1982	0.2008	0.0845
		396	0.1956	0.1963	0.1983	0.0803
		398	0.1946	0.1944	0.196	0.077
		400	0.1936	0.1929	0.1939	0.074
		402	0.1932	0.1922	0.1924	0.0722
		404	0.1923	0.1905	0.1908	0.0701
		406	0.1919	0.1893	0.1896	0.0691
		408	0.1915	0.1876	0.188	0.0675
		410	0.1909	0.1863	0.1866	0.0664
		412	0.19	0.1846	0.1849	0.0652
		414	0.1882	0.1819	0.1824	0.0634
		416	0.1867	0.1794	0.1804	0.0621
		418	0.1845	0.177	0.1782	0.0608
		420	0.1817	0.1738	0.1756	0.0589
		422	0.1787	0.1708	0.1728	0.0574
		424	0.1752	0.1668	0.1695	0.0552
		426	0.1709	0.1622	0.1654	0.0528
		428	0.1664	0.1578	0.1616	0.0507
		430	0.1613	0.1526	0.1571	0.0476
		432	0.156	0.1466	0.1522	0.0445
		434	0.1509	0.1409	0.147	0.042
		436	0.1463	0.1357	0.1422	0.0391
		438	0.1406	0.1291	0.1364	0.0357
		440	0.1368	0.1234	0.1317	0.0334
		442	0.1333	0.1184	0.1271	0.0313
		444	0.1293	0.1122	0.1213	0.0282
		446	0.126	0.1061	0.1161	0.026
		448	0.122	0.1005	0.1112	0.0235
		450	0.1173	0.0947	0.1059	0.0213

## Sheet: Figure S5
		Figure S5
		ZST	670 nm 23.5 mW/cm2			zst	532 nm 23.5 mW/cm2			zst	532 nm 41.6 mW/cm2		ZST	ZST	679 nm 41.6 mW/cm2
	0	20.933	21.3313		0	21.2737	21.2475		0	20.9913	21.3041		0	20.4589	21.0188
	0.92	20.9461	21.3332		0.894	21.1512	21.155		0.923	21.053	21.3633		0.911	20.4506	21.0053
	1.814	20.8667	21.2693		1.819	21.1476	21.1423		1.834	21.0459	21.3499		1.834	20.533	21.0933
	2.7	20.9124	21.3205		2.787	21.1498	21.131		2.788	21.0674	21.381		2.733	20.5148	21.0746
	3.666	20.9156	21.3138		3.786	21.186	21.1761		3.734	20.9536	21.259		3.679	20.5032	21.0614
	4.592	20.8925	21.275		4.654	21.2165	21.1811		4.668	20.9468	21.2673		4.566	20.5201	21.0773
	5.467	20.9007	21.2902		5.598	21.1905	21.1632		5.635	21.0068	21.3066		5.479	20.5057	21.0517
	6.379	20.9075	21.2844		6.486	21.2147	21.1923		6.601	20.9861	21.289		6.399	20.5166	21.0569
	7.267	20.9006	21.2593		7.452	21.1713	21.1579		7.533	21.0481	21.3554		7.299	20.4885	21.0352
	8.179	20.9059	21.2524		8.419	21.2418	21.2135		8.443	21.0638	21.3598		8.213	20.482	21.0203
	9.222	20.9021	21.2642		9.385	21.2372	21.2064		9.407	21.0309	21.3395		9.133	20.4864	21.0217
	10.108	20.871	21.2328		10.328	21.1758	21.1539		10.334	21.0444	21.3549		10.171	20.5521	21.0897
	11.024	20.8864	21.2312		11.219	21.1461	21.1278		11.261	21.0758	21.3729		11.033	20.5033	21.0359
	11.933	20.8702	21.2256		12.119	21.1694	21.1396		12.133	21.0944	21.3862		11.999	20.5151	21.0473
	12.867	20.8187	21.1991		13.044	21.197	21.1647		13.101	21.097	21.3783		12.933	20.5285	21.0612
	13.833	20.8561	21.1932		13.953	21.2014	21.1562		14.158	21.0916	21.3893		13.932	20.5253	21.0442
	14.773	20.8579	21.206		14.93	21.2007	21.1597		15.064	21.1285	21.4223		14.807	20.5309	21.0454
	15.634	20.9105	21.2677		15.979	21.1681	21.1171		15.968	21.122	21.4066		15.733	20.6105	21.1242
	16.6	20.894	21.2337		16.878	21.22	21.1948		16.901	21.0941	21.3651		16.644	20.6011	21.1136
	17.567	20.8729	21.2014		17.786	21.2034	21.1681		17.868	21.0674	21.3372		17.566	20.5969	21.0962
	18.533	20.8874	21.2168		18.753	21.2349	21.1901		18.834	21.0715	21.3471		18.587	20.6129	21.1169
	19.471	20.8972	21.2487		19.664	21.2631	21.1978		19.878	21.056	21.3301		19.467	20.5645	21.0636
	20.375	20.9272	21.2575		20.555	21.1829	21.1509		20.769	21.144	21.3957		20.378	20.5684	21.0646
	21.267	20.8677	21.2003		21.52	21.1901	21.1541		21.735	21.14	21.4114		21.301	20.6359	21.131
	22.183	20.8957	21.2113		22.447	21.1846	21.1272		22.814	21.0524	21.3217		22.233	20.6273	21.1286
	23.131	20.9116	21.2311		23.365	21.207	21.1535		23.735	21.0534	21.3236		23.188	20.6598	21.1501
	24.033	20.8791	21.2019		24.298	21.1925	21.1647		24.701	21.0218	21.2936		24.144	20.5196	21.0091
	25	20.8836	21.2065		25.22	21.229	21.1742		25.642	21.0294	21.307		25.065	20.5372	21.0079
	25.941	20.9513	21.2539		26.179	21.239	21.1771		26.534	21.0473	21.2935		26.134	20.5568	21.0235
	26.866	20.8929	21.2232		27.053	21.1986	21.1534		27.5	21.0368	21.3076		27.066	20.66	21.126
	27.833	20.8906	21.1944		28.018	21.1744	21.1429		28.422	21.0408	21.3046		28.033	20.6634	21.1075
	28.801	20.8997	21.2021		28.919	21.2618	21.2149		29.3	21.0537	21.3151		29.033	20.6199	21.0778
	29.766	20.8936	21.2		29.886	21.2053	21.1905		30.269	21.0448	21.3043		29.967	20.5787	21.0264
	30.734	20.9112	21.2103		30.907	21.1619	21.1392		31.316	21.0744	21.32		30.878	20.6221	21.0568
	31.728	20.9529	21.2459		31.785	21.1526	21.1127		32.201	21.0722	21.3328		31.766	20.567	21.0077
	32.666	20.9354	21.2304		32.718	21.2097	21.2047		33.135	21.0633	21.3131		32.736	20.5602	20.9922
	33.6	20.9264	21.2295		33.632	21.2277	21.2008		34.049	21.0664	21.346		33.6	20.5742	20.9949
	34.525	20.9336	21.2144		34.519	21.1643	21.1534		34.934	21.0866	21.3372		34.548	20.577	21.006
	35.433	20.9418	21.2347		35.452	21.1353	21.1253		35.843	21.0659	21.3175		35.509	20.6585	21.067
	36.465	20.9524	21.2451		36.385	21.1395	21.1151		36.768	21.0768	21.319		36.4	20.6506	21.0507
	37.379	20.9804	21.2636		37.352	21.213	21.1789		37.75	21.1731	21.4136		37.366	20.6275	21.0196
	38.3	21.018	21.2772		38.266	21.1767	21.1449		38.745	21.1268	21.3682		38.305	20.6843	21.0736
	39.249	20.989	21.2471		39.222	21.2441	21.2202		39.634	21.136	21.3759		39.2	20.7122	21.0933
	40.16	21.003	21.2717		40.085	21.2614	21.2331		40.578	21.1367	21.3792		40.134	20.7253	21.0929
	41.169	21.0001	21.2682		41.052	21.1689	21.161		41.533	21.1232	21.3605		41.05	20.7232	21.0943
	42.034	20.9535	21.2146		41.97	21.1796	21.1618		42.5	21.1365	21.3457		41.966	20.7702	21.1323
	42.947	21.0044	21.2573		42.887	21.1512	21.1424		43.434	21.162	21.3807		42.933	20.7099	21.0651
	43.867	21.0464	21.2817		43.884	21.175	21.1563		44.348	21.1531	21.3617		43.899	20.7125	21.0537
	44.8	20.9896	21.2368		44.785	21.1604	21.135		45.268	21.1425	21.3531		44.866	20.697	21.0339
	45.733	20.9819	21.2259		45.697	21.1698	21.1502		46.178	21.1349	21.3273		45.776	20.6786	21.0212
	46.683	21.0158	21.2906		46.721	21.1514	21.1287		47.135	21.222	21.4308		46.701	20.7186	21.0388
	47.693	21.0929	21.3358		47.585	21.1751	21.1693		48.044	21.214	21.4034		47.567	20.7386	21.0583
	48.633	21.1001	21.3245		48.485	21.2124	21.2049		49.006	21.1774	21.3645		48.474	20.7645	21.0844
	49.533	21.0099	21.2368		49.452	21.2362	21.2301		49.901	21.182	21.3658		49.4	20.7687	21.0941
	50.5	21.0219	21.2551		50.462	21.2089	21.194		50.821	21.1944	21.3743		50.316	20.7486	21.0578
	51.467	21.0631	21.2897		51.352	21.2142	21.2007		51.789	21.2053	21.3877		51.212	20.7657	21.0663
	52.377	21.0709	21.2989		52.318	21.2425	21.235		52.669	21.1932	21.3712		52.133	20.777	21.0746
	53.354	21.0653	21.2771		53.285	21.2295	21.23		53.568	21.2395	21.3987		53.044	20.7757	21.0729
	54.265	21.0537	21.2801		54.196	21.2185	21.2131		54.518	21.2407	21.4024		53.966	20.7623	21.0535
	55.165	21.0038	21.2143		55.13	21.1987	21.1852		55.468	21.1874	21.3682		54.866	20.7835	21.08
	56.133	20.9803	21.1929		56.065	21.1937	21.1662		56.379	21.218	21.3786		55.774	20.7757	21.0623
	57.1	20.9675	21.1801		56.993	21.1935	21.1914		57.301	21.1698	21.3271		56.699	20.7841	21.0643
	58.066	20.9995	21.2109		57.92	21.1576	21.1503		58.24	21.1947	21.3444		57.66	20.7895	21.0615
	59.033	20.9957	21.2233		58.885	21.1553	21.1361		59.208	21.2373	21.3946		58.582	20.8193	21.0834
	59.965	21.0831	21.2912		59.852	21.1202	21.1215		60.116	21.3296	21.4654		59.5	20.8319	21.0978
	60.899	21.112	21.3131		60.752	21.1538	21.1497		61.034	21.3156	21.4756		60.399	20.9267	21.1839
	61.884	21.1223	21.309		61.685	21.2009	21.1989		61.934	21.2032	21.3596		61.333	20.9581	21.2036
	62.766	21.0881	21.2908		62.63	21.2179	21.203		62.963	21.1707	21.3184		62.301	20.9677	21.211
	63.679	21.1134	21.3175		63.552	21.2118	21.2103		63.878	21.2045	21.3412		63.266	20.8583	21.0933
	64.613	21.1651	21.3581		64.518	21.1359	21.1346		64.8	21.2165	21.3542		64.176	20.8566	21.0886
	65.532	21.1349	21.3298		65.452	21.1432	21.1253		65.727	21.2396	21.3554		65.139	20.9072	21.1309
	66.465	21.1059	21.2953		66.418	21.1227	21.1051		66.634	21.2954	21.4219		66.034	20.9266	21.158
	67.433	21.0951	21.2869		67.352	21.1393	21.1156		67.567	21.2758	21.4208		66.966	20.8756	21.1081
	68.399	21.1096	21.289		68.318	21.1265	21.1364		68.467	21.1919	21.3426		67.942	20.8748	21.0908
	69.387	21.0908	21.2721		69.285	21.2297	21.1945		69.38	21.1941	21.3235		68.841	20.8979	21.1212
	70.265	21.0474	21.2231		70.219	21.2303	21.2367		70.342	21.1673	21.2893		69.79	20.9845	21.1888
	71.183	21.0913	21.2541		71.165	21.183	21.167		71.2	21.1277	21.2919		70.699	20.9762	21.1908
	72.099	21.1009	21.2575		72.052	21.1949	21.1916		72.133	21.2494	21.3946		71.626	20.945	21.1545
	73.067	21.1122	21.2662		72.987	21.1919	21.1775		73.053	21.2645	21.4011		72.557	20.9673	21.1576
	73.966	21.0786	21.2483		73.953	21.1736	21.1961		73.967	21.2474	21.3793		73.466	20.9708	21.1705
	74.932	21.0491	21.239		74.889	21.1287	21.1256		74.885	21.216	21.3612		74.445	20.9712	21.1768
	75.865	21.0139	21.2144		75.786	21.111	21.1139		75.814	21.2485	21.3803		75.366	20.9362	21.1331
	76.777	21.0568	21.2375		76.83	21.15	21.1285		76.734	21.2627	21.3891		76.266	20.9299	21.1183
	77.774	21.0594	21.242		77.72	21.2297	21.1952		77.667	21.2455	21.3799		77.192	20.9447	21.1382
	78.632	21.0437	21.2116		79.56	21.2488	21.2325		78.634	21.2117	21.3321		78.099	20.9365	21.1234
	79.599	21.0628	21.2458		80.453	21.2238	21.1947		79.567	21.2209	21.3455		78.999	21.023	21.2115
	80.499	21.1091	21.2699		81.419	21.2223	21.2008		80.517	21.2225	21.3338		79.966	21.0194	21.2116
	81.466	21.0769	21.2439		82.386	21.2258	21.1968		81.415	21.2614	21.3697		80.933	21.0506	21.2198
	82.433	21.0469	21.2058		83.287	21.3015	21.2677		82.334	21.2689	21.3667		81.866	21.0537	21.23
	83.399	21.0654	21.2247		84.253	21.3272	21.2991		83.234	21.3069	21.3863		82.932	21.0665	21.2468
	84.373	21.1315	21.2724		85.167	21.2337	21.1922		84.144	21.3332	21.3968		83.859	20.927	21.1021
	85.365	21.1597	21.3029		86.086	21.2371	21.2111		85.067	21.347	21.4478		84.769	20.9054	21.0783
	86.24	21.1486	21.3065		86.998	21.1844	21.1346		85.976	21.3648	21.4522		85.733	20.9211	21.0861
	87.166	21.1647	21.3006		87.92	21.1786	21.1389		86.9	21.3284	21.4137		86.666	21.0018	21.1602
	88.134	21.1525	21.2795		88.853	21.2379	21.1881		87.867	21.3218	21.3981		87.634	20.989	21.152
	89.099	21.136	21.2658		89.77	21.2408	21.1925		88.882	21.325	21.3887		88.567	21.0218	21.1799
	89.999	21.1801	21.2954		90.725	21.2117	21.1671		89.779	21.4479	21.5049		89.501	20.9401	21.0802
	90.932	21.171	21.3156		91.619	21.2154	21.1822		90.702	21.4516	21.4949		90.533	20.9355	21.082
	91.866	21.138	21.2706		92.553	21.1974	21.1526		91.634	21.4095	21.4696		91.399	20.9616	21.0921
	92.832	21.0948	21.2357		93.461	21.2183	21.1809		92.551	21.4202	21.4676		92.333	21.0053	21.1386
	93.887	21.1166	21.2376		94.432	21.277	21.2331		93.547	21.3164	21.3684		93.255	21.0049	21.1277
	94.766	21.1614	21.2725		95.32	21.2666	21.2209		94.435	21.2892	21.352		94.166	21.0364	21.1695
	95.732	21.1483	21.2735		96.286	21.3056	21.2326		95.401	21.3157	21.3484		95.099	21.0002	21.1256
	96.667	21.1748	21.2961		97.194	21.2811	21.2391		96.368	21.4191	21.4483		96.033	20.9925	21.1196
	97.634	21.2146	21.3203		98.119	21.2707	21.2089		97.335	21.4117	21.4421		96.966	20.9614	21.0783
	98.6	21.2224	21.3103		99.053	21.2857	21.21		98.312	21.4429	21.4862		97.901	20.9525	21.0745
	99.564	21.2241	21.3168		99.964	21.2737	21.2057		99.202	21.4609	21.4947		98.866	20.9733	21.0915
	100.433	21.1885	21.3293		100.863	21.2574	21.2129		100.13	21.4411	21.4675		99.833	21.0138	21.1322
	101.438	21.2366	21.3472		101.786	21.2401	21.1668		101.043	21.3751	21.4318		100.8	21.0037	21.124
	102.322	21.2044	21.2975		102.697	21.2435	21.1934		101.934	21.3894	21.436		101.733	20.9991	21.1052
	103.233	21.2063	21.3112		103.636	21.2898	21.2447		102.866	21.4223	21.4527		102.666	20.9981	21.1097
	104.212	21.1968	21.2973		104.553	21.2846	21.2244		103.733	21.3584	21.3985		103.6	20.9698	21.0858
	105.133	21.1732	21.2614		105.463	21.3095	21.234		104.7	21.3682	21.4152		104.543	20.9907	21.102
	106.035	21.2002	21.2953		106.387	21.3094	21.2627		105.668	21.3359	21.3801		105.507	21.0432	21.1507
	106.966	21.1948	21.287		107.353	21.195	21.1233		106.633	21.2932	21.3362		106.532	21.0459	21.1457
	107.933	21.1713	21.2669		108.32	21.2499	21.1711		107.6	21.2908	21.3373		107.399	21.0261	21.1289
	108.866	21.1615	21.265		109.236	21.2365	21.1846		108.568	21.3559	21.4018		108.313	21.025	21.1291
	109.915	21.1788	21.2678		110.153	21.2192	21.1499		109.535	21.371	21.409		109.2	21.0423	21.1527
	110.801	21.2487	21.344		111.09	21.1986	21.133		110.465	21.38	21.407		110.166	21.0565	21.15
	111.71	21.2674	21.3513		111.986	21.1808	21.1284		111.379	21.3492	21.3829		111.099	21.1254	21.2199
	112.6	21.1765	21.2443		112.953	21.2475	21.1714		112.301	21.3348	21.3587		112.066	21.1255	21.2065
	113.534	21.1551	21.256		113.888	21.2282	21.1468		113.274	21.3607	21.3822		113.012	21.0855	21.1818
	114.448	21.1885	21.2596		114.917	21.2206	21.1369		114.2	21.3433	21.3621		113.899	21.0614	21.1439
	115.372	21.1746	21.2436		115.885	21.2406	21.158		115.15	21.3508	21.3687		114.837	21.0694	21.1564
	116.3	21.1865	21.2524		116.819	21.334	21.2643		116.077	21.4048	21.4259		115.799	21.0898	21.169
	117.271	21.2212	21.2843		117.753	21.335	21.2509		117	21.4258	21.4463		116.711	21.0601	21.147
	118.205	21.1655	21.2223		118.701	21.2122	21.1436		117.909	21.435	21.443		117.666	21.1065	21.1804
	119.1	21.1739	21.2225		119.588	21.2626	21.2046		118.834	21.3994	21.4211		118.665	21.074	21.1512
	120.067	21.2777	21.3221		120.52	21.2805	21.2226		119.767	21.4071	21.4019		119.574	20.9786	21.0513
	120.977	21.2734	21.3348		121.428	21.2639	21.1932		120.701	21.3988	21.4191		120.5	20.9926	21.0635
	121.904	21.2708	21.3003		122.353	21.2808	21.206		121.646	21.4147	21.4142		121.466	21.0685	21.1317
	122.8	21.2466	21.303		123.288	21.2175	21.1426		122.535	21.4005	21.4192		122.4	21.071	21.1423
	123.875	21.2344	21.2517		124.196	21.2304	21.155		123.575	21.3945	21.4093		123.344	21.0538	21.1319
	124.777	21.1602	21.1816		125.165	21.2767	21.2078		124.434	21.412	21.4378		124.266	21.0626	21.1371
	125.71	21.1536	21.197		126.097	21.2831	21.2289		125.378	21.3639	21.3854		125.233	21.0663	21.1217
	126.6	21.1785	21.2153		127.019	21.3034	21.2186		126.334	21.4815	21.4917		126.166	20.9555	21.0162
	127.511	21.1849	21.238		127.989	21.3134	21.2329		127.335	21.513	21.5346		127.074	20.9868	21.0473
	128.408	21.2178	21.251		128.93	21.2937	21.2306		128.266	21.4053	21.4395		128	20.9758	21.0423
	129.333	21.2212	21.274		129.82	21.2971	21.2389		129.134	21.4106	21.432		128.949	21.0279	21.0805
	130.247	21.2674	21.3241		130.754	21.2732	21.2181		130.082	21.3981	21.4438		129.833	21.1146	21.1756
	131.167	21.2617	21.336		131.653	21.2599	21.1928		131.068	21.4321	21.4485		130.733	21.1199	21.1718
	132.115	21.2121	21.2715		132.62	21.2622	21.2119		131.948	21.432	21.4525		131.7	21.0472	21.095
	133.001	21.1753	21.278		133.586	21.287	21.2371		132.835	21.4232	21.4322		132.61	21.0529	21.0937
	133.967	21.2259	21.3074		134.486	21.2589	21.1811		133.801	21.404	21.4142		133.516	21.0534	21.0941
	134.9	21.2445	21.3115		135.42	21.2459	21.1925		134.715	21.4382	21.4553		134.449	21.0626	21.106
	135.817	21.2532	21.325		136.368	21.252	21.1975		135.602	21.4513	21.4655		135.333	21.0833	21.1219
	136.745	21.1833	21.2457		137.285	21.2732	21.2193		136.528	21.4531	21.4688		136.266	21.1036	21.1331
	137.67	21.1563	21.2282		138.194	21.2748	21.2097		137.434	21.4667	21.4714		137.234	21.1026	21.1257
	138.592	21.1471	21.2258		139.085	21.2615	21.2232		138.367	21.5151	21.4999		138.166	21.0938	21.124
	139.5	21.1318	21.2094		140.001	21.2925	21.2423		139.317	21.5268	21.5111		139.1	21.0889	21.1131
	140.447	21.1712	21.237		140.885	21.3091	21.227		140.233	21.4689	21.4551		140.028	21.1109	21.1358
	141.338	21.1327	21.2247		141.795	21.2755	21.2363		141.143	21.4906	21.4612		140.933	21.0702	21.0868
	142.277	21.1415	21.2211		142.729	21.28	21.2594		142.034	21.5474	21.5189		141.843	21.0873	21.101
	143.2	21.1616	21.223		143.618	21.2908	21.2388		142.967	21.5	21.4621		142.766	21.1244	21.145
	144.133	21.1819	21.2504		144.659	21.3321	21.2745		143.879	21.4862	21.4505		143.733	21.1665	21.1808
	145.1	21.3572	21.4122		145.552	21.3264	21.2779		144.8	21.4654	21.4266		144.641	21.1528	21.1666
	146.066	21.3726	21.4208		146.463	21.3136	21.2597		145.713	21.4715	21.424		145.592	21.2051	21.2052
	147.033	21.2276	21.274		147.352	21.2577	21.2112		146.601	21.4623	21.4359		146.647	21.1918	21.1991
	147.943	21.2158	21.2708		148.263	21.2751	21.2458		147.515	21.4538	21.4177		147.599	21.1726	21.1696
	148.866	21.2882	21.3259		149.222	21.2362	21.2066		148.435	21.4825	21.437		148.533	21.1783	21.1802
	149.766	21.2855	21.3324		150.102	21.2884	21.232		149.362	21.5171	21.467		149.499	21.1639	21.1629
	150.677	21.3147	21.3613		151.018	21.317	21.2625		150.268	21.4479	21.3888		150.464	21.1518	21.1567
	151.599	21.2067	21.2467		151.929	21.2922	21.2507		151.268	21.4341	21.4009		151.352	21.1629	21.1538
	152.519	21.2094	21.2522		152.952	21.1883	21.1403		152.135	21.538	21.4881		152.266	21.2034	21.194
	153.432	21.2433	21.2625		153.83	21.1764	21.1511		153.101	21.5344	21.486		153.176	21.1859	21.1774
	154.332	21.2187	21.2347		154.752	21.1859	21.1497		154.059	21.4543	21.4038		154.1	21.1927	21.1844
	155.299	21.2282	21.2372		155.665	21.1871	21.1473		154.935	21.4578	21.3961		155.066	21.2047	21.2009
	156.242	21.2502	21.2667		156.552	21.1835	21.1627		155.901	21.5465	21.4838		156.035	21.1764	21.1782
	157.132	21.2548	21.2601		157.519	21.2218	21.2206		156.868	21.547	21.4825		157.009	21.1438	21.1459
	158.144	21.2688	21.2833		158.431	21.1852	21.166		157.837	21.5983	21.5407		157.91	21.1486	21.1496
	159.032	21.2766	21.3123		159.319	21.2302	21.239		158.767	21.5827	21.5111		158.819	21.1113	21.1013
	159.999	21.2797	21.3318		160.302	21.2625	21.2471		159.7	21.5489	21.4871		159.733	21.1124	21.1071
	160.932	21.3514	21.3844		161.186	21.2402	21.2303		160.638	21.503	21.4286		160.666	21.1373	21.1288
	161.85	21.3714	21.3897		162.085	21.2736	21.2623		161.547	21.4841	21.4183		161.533	21.1822	21.1655
	162.877	21.3802	21.3979		163.052	21.2871	21.2615		162.468	21.4457	21.3625		162.511	21.1687	21.1591
	163.899	21.1725	21.2113		163.985	21.2272	21.1982		163.434	21.5334	21.468		163.467	21.201	21.1912
	164.779	21.1821	21.2105		164.952	21.2381	21.2169		164.4	21.5694	21.5165		164.392	21.1783	21.1637
	165.666	21.2192	21.2535		165.903	21.1918	21.1831		165.314	21.5785	21.5159		165.346	21.2168	21.2047
	166.632	21.2222	21.2623		166.853	21.1791	21.1602		166.201	21.478	21.417		166.233	21.2093	21.1887
	167.542	21.2316	21.2749		167.82	21.2599	21.2422		167.201	21.5007	21.4391		167.166	21.1332	21.1167
	168.466	21.2432	21.2715		168.786	21.2663	21.2557		168.085	21.4673	21.4031		168.133	21.1266	21.1088
	169.428	21.2579	21.3004		169.697	21.2713	21.2657		169.001	21.4729	21.3959		169.092	21.1343	21.105
	170.306	21.2225	21.2471		171.66	21.2731	21.2675		169.915	21.4779	21.4148		169.966	21.267	21.2467
	171.232	21.2263	21.2469		172.642	21.2246	21.2167		170.8	21.5915	21.516		170.899	21.2678	21.2455
	172.143	21.2269	21.244		173.52	21.2182	21.2005		171.733	21.6068	21.5402		171.833	21.2298	21.2081
	173.065	21.2321	21.2462		174.471	21.2446	21.2314		172.666	21.6512	21.5798		172.733	21.2417	21.2172
	174.032	21.2231	21.266		175.403	21.1743	21.158		173.606	21.622	21.5561		173.7	21.232	21.2217
	175	21.2264	21.276		176.36	21.1912	21.1701		174.467	21.6131	21.5391		174.639	21.252	21.237
	175.933	21.2034	21.2482		177.253	21.1876	21.1474		175.467	21.6026	21.5335		175.501	21.2828	21.2656
	176.842	21.2019	21.2292		178.22	21.202	21.1835		176.334	21.4676	21.3816		176.425	21.2899	21.2789
	177.778	21.2578	21.2719		179.186	21.2084	21.1919		177.3	21.458	21.398		177.333	21.2299	21.2184
	178.7	21.2814	21.3051		180.153	21.2111	21.2062		178.32	21.5768	21.5116		178.258	21.2291	21.2133
	179.633	21.2945	21.3		181.099	21.2718	21.2781		179.214	21.6124	21.5298		179.216	21.2156	21.2013
	180.567	21.2332	21.2247		181.986	21.2773	21.2709		180.134	21.5952	21.5078		180.11	21.2522	21.2338
	181.488	21.2328	21.2174		182.953	21.2651	21.2738		181.101	21.5979	21.5049		181	21.1861	21.1707
	182.366	21.2347	21.2434		183.864	21.2678	21.2387		182.011	21.58	21.5001		181.913	21.2006	21.1837
	183.408	21.2455	21.2631		184.786	21.2638	21.2596		182.934	21.58	21.4934		182.842	21.2105	21.2046
	184.303	21.2992	21.2939		185.754	21.2233	21.202		183.902	21.5753	21.4892		183.792	21.1856	21.1808
	185.233	21.2582	21.2873		186.663	21.209	21.2067		184.834	21.5904	21.4871		184.69	21.2206	21.2095
	186.182	21.2311	21.2453		187.59	21.1931	21.1958		185.801	21.5958	21.4983		185.566	21.1303	21.1184
	187.066	21.2373	21.2395		188.653	21.2038	21.1953		186.726	21.6962	21.6037		186.478	21.1565	21.1369
	187.978	21.2567	21.2523		189.546	21.1958	21.2009		187.656	21.6878	21.6047		187.412	21.2003	21.1842
	188.9	21.2997	21.2778		190.453	21.1982	21.1754		188.568	21.6399	21.5544		188.3	21.1954	21.1864
	189.839	21.3112	21.292		191.386	21.2381	21.2318		189.539	21.6856	21.587		189.214	21.2016	21.191
	190.755	21.2812	21.2784		192.353	21.2394	21.213		190.401	21.6062	21.4936		190.123	21.2114	21.1962
	191.633	21.2639	21.2538		193.23	21.2485	21.2108		191.348	21.6399	21.523		191.033	21.2275	21.2031
	192.589	21.2198	21.2119		194.193	21.222	21.1705		192.268	21.6538	21.5584		191.942	21.2239	21.2103
	193.466	21.2203	21.2238		195.086	21.2144	21.1721		193.198	21.6479	21.5431		192.951	21.2456	21.2116
	194.433	21.1996	21.2072		196.053	21.3097	21.2522		194.122	21.6264	21.5315		193.833	21.2371	21.2147
	195.4	21.2581	21.2507		196.953	21.2865	21.248		195	21.6451	21.5438		194.783	21.2029	21.1815
	196.366	21.2544	21.2542		197.867	21.2691	21.2244		195.9	21.6633	21.5352		195.733	21.1236	21.0907
	197.333	21.2944	21.3043		198.786	21.2861	21.2447		196.811	21.6424	21.5284		196.646	21.1475	21.1267
	198.3	21.3415	21.333		199.699	21.2739	21.2161		197.683	21.6589	21.5473		197.545	21.1942	21.1747
	199.234	21.3045	21.2964		200.62	21.2341	21.1935		198.668	21.628	21.5252		198.499	21.2273	21.1977
	200.144	21.287	21.2795		201.567	21.2802	21.252		199.633	21.5813	21.4688		199.433	21.1093	21.0832
	201.067	21.3076	21.2987		202.453	21.2457	21.223		200.567	21.7058	21.6		200.346	21.1137	21.0881
	202.034	21.3219	21.3051		203.364	21.2502	21.2086		201.534	21.7012	21.5999		201.266	21.2137	21.1929
	202.935	21.3099	21.3298		204.311	21.2716	21.2097		202.467	21.6443	21.5336		202.233	21.2591	21.2257
	203.866	21.297	21.2904		205.253	21.2514	21.1951		203.435	21.6523	21.5501		203.166	21.2245	21.1945
	204.833	21.2477	21.264		206.219	21.3089	21.2623		204.368	21.6719	21.5566		204.074	21.2051	21.1785
	205.788	21.3179	21.3424		207.156	21.2833	21.2237		205.335	21.666	21.5391		204.999	21.2186	21.195
	206.666	21.3585	21.3614		208.053	21.2715	21.2181		206.304	21.7075	21.5856		205.9	21.2639	21.2417
	207.604	21.3324	21.358		209.019	21.274	21.2056		207.272	21.6909	21.5638		206.891	21.252	21.2245
	208.5	21.3015	21.3252		209.953	21.267	21.2288		208.237	21.7164	21.6077		207.767	21.1325	21.1029
	209.433	21.299	21.3142		210.863	21.2828	21.2274		209.168	21.7355	21.6273		208.677	21.1309	21.1079
	210.333	21.3397	21.3529		211.787	21.2441	21.1873		210.135	21.7365	21.6222		209.599	21.1913	21.1516
	211.247	21.3637	21.3826		212.764	21.2496	21.1943		211.009	21.6618	21.5682		210.51	21.2308	21.1909
	212.188	21.3197	21.3226		213.686	21.2653	21.212		211.902	21.6456	21.524		211.434	21.2379	21.1892
	213.066	21.323	21.3297		214.653	21.2887	21.2133		212.868	21.6389	21.5151		212.333	21.2487	21.2097
	213.966	21.3601	21.3636		215.566	21.2792	21.2155		213.833	21.6088	21.5015		213.266	21.2535	21.2073
	214.874	21.3556	21.356		216.573	21.265	21.2108		214.701	21.6168	21.4863		214.176	21.2586	21.2093
	215.801	21.3292	21.3563		217.453	21.3378	21.2988		215.668	21.5937	21.4666		215.066	21.2547	21.2065
	216.72	21.3714	21.3958		218.363	21.364	21.31		216.634	21.6549	21.5352		215.977	21.2383	21.1878
	217.633	21.3505	21.3732		219.253	21.2877	21.2255		217.601	21.6687	21.5555		216.9	21.2403	21.1915
	218.6	21.319	21.3314		220.161	21.313	21.2319		218.55	21.6071	21.476		217.866	21.1937	21.1418
	219.543	21.3133	21.3315		221.053	21.3211	21.2722		219.434	21.611	21.4876		218.816	21.2001	21.1579
	220.433	21.3866	21.39		221.964	21.3304	21.2504		220.368	21.6096	21.4949		219.71	21.1921	21.1458
	221.351	21.3713	21.388		222.853	21.3576	21.2853		221.301	21.6526	21.5411		220.633	21.2569	21.2006
	222.233	21.3102	21.3253		223.819	21.3629	21.2977		222.234	21.6982	21.5769		221.599	21.2538	21.2003
	223.2	21.2879	21.2922		224.765	21.3138	21.2337		223.2	21.726	21.6068		222.533	21.2732	21.2201
	224.133	21.3462	21.3642		225.653	21.2725	21.2203		224.133	21.6992	21.591		223.433	21.2345	21.182
	225.066	21.3311	21.3381		226.561	21.3015	21.2197		225.101	21.6084	21.5086		224.366	21.2204	21.1581
	225.967	21.3147	21.2985		227.494	21.2618	21.1924		226.009	21.6323	21.5139		225.333	21.2187	21.1645
	226.966	21.304	21.2928		228.548	21.3327	21.2636		226.935	21.6373	21.5286		226.233	21.2595	21.1979
	227.844	21.3283	21.3344		229.428	21.327	21.2673		227.835	21.6524	21.5193		227.201	21.2399	21.1742
	228.767	21.3333	21.315		230.319	21.3229	21.2764		228.765	21.6726	21.5252		228.133	21.2327	21.18
	229.68	21.3453	21.3227		231.265	21.3318	21.2869		229.668	21.6694	21.5513		229.033	21.2596	21.214
	230.566	21.3529	21.3392		232.185	21.3183	21.2437		230.634	21.6188	21.5019		229.941	21.2621	21.2
	231.5	21.3363	21.3028		233.153	21.2704	21.2067		231.584	21.6296	21.5034		231.833	21.2451	21.1855
	232.466	21.3032	21.2899		234.066	21.2976	21.2244		232.542	21.6268	21.5094		232.749	21.2388	21.1785
	233.381	21.3388	21.2994		234.986	21.3448	21.299		233.502	21.6477	21.5462		233.711	21.2656	21.2022
	234.267	21.3459	21.301		235.931	21.4615	21.3966		234.434	21.6578	21.5567		234.599	21.3178	21.2534
	235.2	21.3269	21.2985		236.861	21.4368	21.3814		235.366	21.643	21.5469		235.501	21.2932	21.2308
	236.133	21.3283	21.3079		237.819	21.3075	21.2514		236.278	21.5817	21.4778		236.5	21.2656	21.1971
	237.115	21.3136	21.3103		238.786	21.2856	21.2244		237.201	21.5629	21.4784		237.433	21.2491	21.2021
	238.042	21.3253	21.3188		239.719	21.2971	21.2303		238.135	21.4984	21.4208		238.366	21.3079	21.257
	238.949	21.4552	21.4342		240.628	21.2874	21.2442		239.068	21.4913	21.4101		239.295	21.2426	21.1908
	239.88	21.4246	21.4196		241.553	21.289	21.2351		239.984	21.5036	21.4162		240.166	21.2583	21.207
	240.782	21.4128	21.3849		242.519	21.3699	21.3036		240.878	21.5145	21.4407		241.105	21.2688	21.2124
	241.7	21.4187	21.3837		243.419	21.3533	21.2748		241.801	21.5378	21.4491		242.004	21.2646	21.2184
	242.644	21.3712	21.339		244.419	21.3344	21.257		242.714	21.587	21.5086		242.916	21.2217	21.1774
	243.608	21.381	21.3418		245.32	21.3261	21.2446		243.667	21.5966	21.521		243.877	21.2079	21.1451
	244.5	21.3605	21.3394		246.232	21.3443	21.2463		244.568	21.5834	21.5022		244.835	21.2931	21.245
	245.548	21.3321	21.3178		247.153	21.367	21.2799		245.479	21.5966	21.5148		245.766	21.2703	21.2244
	246.506	21.3953	21.353		248.119	21.2904	21.218		246.401	21.6591	21.554		246.756	21.2981	21.2459
	247.409	21.4025	21.3603		249.03	21.3256	21.2235		247.371	21.6558	21.5515		247.647	21.296	21.2509
	248.3	21.3911	21.3691		249.919	21.2865	21.1857		248.234	21.5973	21.5045		248.533	21.3077	21.2484
	249.218	21.4095	21.363		250.853	21.2695	21.195		249.201	21.5952	21.4902		249.5	21.3185	21.2726
	250.151	21.3888	21.3488		251.78	21.2904	21.1914		250.168	21.5618	21.4697		250.445	21.257	21.2092
	251.066	21.3794	21.353		252.729	21.3025	21.2395		251.1	21.6009	21.5051		251.379	21.2361	21.1946
	252.033	21.4075	21.3785		253.653	21.322	21.2595		252.935	21.5688	21.4798		252.3	21.2518	21.2088
	253.033	21.434	21.4001		254.595	21.3386	21.2529		253.846	21.5876	21.4978		253.237	21.2626	21.2174
	254	21.4245	21.3775		255.487	21.3354	21.2523		254.767	21.5937	21.4965		254.166	21.2617	21.2251
	254.925	21.436	21.4078		256.468	21.3187	21.2424		255.703	21.63	21.535		255.109	21.2698	21.2325
	255.8	21.4059	21.3991		257.385	21.3457	21.265		256.668	21.6341	21.5251		256.07	21.2512	21.2122
	256.726	21.424	21.4012		258.337	21.2884	21.1977		257.635	21.6598	21.5554		256.974	21.225	21.1872
	257.633	21.4383	21.4079		259.297	21.2801	21.2092		258.601	21.6384	21.5465		257.885	21.2392	21.194
	258.566	21.3924	21.3613		260.222	21.3122	21.2341		259.568	21.6388	21.5662		258.905	21.2587	21.2244
	259.477	21.3975	21.3588		261.156	21.3115	21.2473		260.501	21.5471	21.4692		259.778	21.2519	21.2122
	260.411	21.3748	21.3597		262.062	21.3226	21.2434		261.415	21.5382	21.4521		260.7	21.2369	21.1951
	261.335	21.3814	21.3595		262.986	21.3155	21.2529		262.345	21.5621	21.4786		261.61	21.2537	21.2037
	262.428	21.3776	21.347		263.919	21.3285	21.244		263.268	21.6126	21.5157		262.533	21.2492	21.195
	263.347	21.3981	21.382		264.853	21.3037	21.231		264.2	21.5212	21.4433		263.433	21.2675	21.2173
	264.233	21.4011	21.4018		265.793	21.3319	21.2669		265.167	21.5462	21.4477		264.399	21.2439	21.207
	265.2	21.441	21.4093		266.69	21.2991	21.2268		266.045	21.5511	21.4663		265.375	21.241	21.2089
	266.166	21.3946	21.4032		267.653	21.3855	21.2976		266.967	21.5607	21.4725		266.266	21.2279	21.1868
	267.085	21.396	21.3763		268.696	21.3694	21.2883		267.915	21.6073	21.5204		267.214	21.1866	21.1479
	268.001	21.3973	21.3663		269.585	21.3653	21.2824		268.8	21.6105	21.5343		268.133	21.2006	21.156
	268.921	21.4191	21.4005		270.552	21.3252	21.2361		269.768	21.6387	21.5649		269.033	21.2628	21.2141
	269.923	21.4136	21.3996		271.475	21.3349	21.2685		270.679	21.6499	21.5535		269.966	21.2936	21.2585
	270.8	21.4184	21.4151		272.385	21.337	21.2485		271.648	21.6483	21.5656		270.933	21.2945	21.2532
	271.746	21.4087	21.4092		273.286	21.3152	21.2217		272.533	21.6544	21.5604		271.9	21.3173	21.2807
	272.682	21.3878	21.3986		274.219	21.4024	21.2977		273.467	21.6057	21.5165		272.816	21.3282	21.2934
	273.566	21.4211	21.4053		275.162	21.3725	21.2869		274.377	21.6195	21.532		273.733	21.3145	21.2958
	274.512	21.4217	21.4105		276.053	21.3719	21.2641		275.3	21.6171	21.543		274.699	21.3149	21.2933
	275.4	21.4279	21.4362		276.952	21.2376	21.1525		276.236	21.5606	21.4791		275.601	21.2012	21.1888
	276.307	21.4471	21.4313		277.919	21.2719	21.1613		277.167	21.5406	21.4609		276.566	21.2039	21.1914
	277.183	21.4319	21.4076		278.885	21.3568	21.2643		278.133	21.6179	21.5477		277.487	21.1897	21.1781
	278.133	21.3685	21.3634		279.794	21.3703	21.2878		279.03	21.6795	21.5969		278.366	21.2104	21.2032
	279.1	21.3448	21.3307		280.776	21.3738	21.2957		279.957	21.6704	21.5875		279.278	21.2097	21.2123
	280.067	21.3353	21.3441		281.685	21.2979	21.2364		280.833	21.6168	21.5531		280.201	21.2342	21.2321
	281.034	21.4111	21.4202		282.634	21.2822	21.2006		281.8	21.5946	21.5294		281.168	21.2572	21.2703
	281.944	21.4082	21.4162		283.54	21.2641	21.1746		282.7	21.6288	21.5788		282.095	21.2453	21.2476
	282.866	21.4145	21.431		284.454	21.3424	21.2581		283.68	21.6225	21.5623		283.009	21.1611	21.1718
	283.841	21.4438	21.4562		285.42	21.3483	21.2773		284.581	21.6292	21.5882		283.966	21.1714	21.187
	284.782	21.4541	21.4794		286.372	21.3413	21.2615		285.513	21.6077	21.5542		284.899	21.2148	21.2203
	285.666	21.3736	21.3985		287.264	21.3397	21.2272		286.443	21.6161	21.5668		285.866	21.1891	21.1952
	286.574	21.4076	21.3977		288.185	21.3495	21.2372		287.401	21.6309	21.557		286.805	21.2344	21.2393
	287.508	21.3948	21.3893		289.154	21.318	21.2045		288.334	21.6225	21.5634		287.708	21.2288	21.2304
	288.454	21.387	21.3911		290.131	21.3682	21.2625		289.249	21.6369	21.6016		288.599	21.2505	21.2576
	289.345	21.3592	21.3629		291.018	21.3378	21.2431		290.169	21.6233	21.5908		289.549	21.2334	21.2575
	290.317	21.3175	21.3147		291.958	21.3117	21.2288		291.103	21.5934	21.5571		290.445	21.196	21.2163
	291.199	21.3196	21.2984		292.896	21.3396	21.2701		292.025	21.6164	21.5735		291.333	21.2254	21.243
	292.128	21.3048	21.2968		293.832	21.3927	21.2767		292.979	21.6502	21.6199		292.241	21.2058	21.2266
	293.032	21.3469	21.3341		294.753	21.3373	21.2275		293.867	21.6656	21.6319		293.167	21.1564	21.1993
	294.007	21.4112	21.3904		295.686	21.3782	21.2807		294.778	21.6738	21.637		294.066	21.1935	21.2218
	294.899	21.3956	21.3872		296.653	21.3764	21.2734		295.737	21.6181	21.5977		295.033	21.1935	21.2326
	295.832	21.3657	21.356		297.619	21.3706	21.2621		296.601	21.6388	21.6219		295.908	21.2204	21.2599
	296.765	21.3568	21.359		298.552	21.3505	21.2359		297.568	21.5627	21.5361		296.833	21.1305	21.1673
	297.703	21.3668	21.3685		299.462	21.3541	21.2332		298.535	21.6346	21.6181		297.747	21.1327	21.166
	298.633	21.3373	21.3478		300.399	21.4223	21.3212		299.504	21.674	21.6449		298.666	21.1851	21.224
	299.566	21.3905	21.3621		301.285	21.4295	21.3266		300.469	21.663	21.6435		299.6	21.1646	21.202
	300.433	21.3853	21.3746		302.242	21.4027	21.2912		301.461	21.5841	21.5769		300.516	21.1449	21.1946
	301.345	21.3903	21.3785		303.118	21.4341	21.3323		302.368	21.587	21.568		301.433	21.1659	21.2067
	302.233	21.387	21.4047		304.026	21.4235	21.3249		303.302	21.6352	21.62		302.368	21.1139	21.1803
	303.2	21.3767	21.3628		304.998	21.4326	21.321		304.234	21.6618	21.63		303.275	21.1263	21.1821
	304.166	21.3776	21.3661		305.885	21.3782	21.2668		305.297	21.6744	21.6595		304.223	21.1651	21.218
	305.134	21.4006	21.3769		306.785	21.4152	21.2939		306.214	21.5627	21.5261		305.157	21.2074	21.2653
	306.033	21.4092	21.4013		307.702	21.4098	21.2942		307.133	21.5368	21.5175		306.074	21.1673	21.2317
	307	21.4301	21.4308		308.63	21.408	21.2674		308.1	21.6114	21.5903		307.06	21.144	21.2166
	307.967	21.362	21.376		309.518	21.3834	21.2572		309.067	21.6338	21.6172		307.948	21.132	21.1907
	308.916	21.4371	21.4049		310.569	21.3974	21.2523		310.946	21.6288	21.6077		308.866	21.1453	21.2056
	309.9	21.4204	21.3903		311.452	21.4633	21.3351		311.833	21.6445	21.6323		309.8	21.1714	21.2287
	310.8	21.4339	21.4153		312.418	21.484	21.3453		312.8	21.5595	21.5614		310.71	21.1882	21.2477
	311.71	21.4503	21.4193		313.385	21.398	21.2678		313.78	21.5829	21.5616		311.6	21.19	21.2605
	312.716	21.4021	21.3754		314.352	21.455	21.3283		314.668	21.61	21.5871		312.507	21.1588	21.2172
	313.601	21.3652	21.3378		315.295	21.4843	21.361		315.583	21.6115	21.5922		313.434	21.1752	21.2291
	314.511	21.4211	21.373		316.295	21.4969	21.3774		316.527	21.6405	21.6244		315.333	21.2761	21.3312
	315.433	21.4312	21.3988		317.252	21.4763	21.3434		317.435	21.6356	21.6252		316.299	21.2519	21.312
	316.4	21.4138	21.3759		318.161	21.4712	21.3412		318.368	21.7074	21.67		317.266	21.2063	21.2566
	317.347	21.4057	21.3693		319.085	21.4649	21.3187		319.302	21.665	21.6512		318.199	21.2458	21.2914
	318.309	21.3739	21.3572		319.996	21.4547	21.3134		320.268	21.6984	21.673		319.247	21.214	21.2752
	319.202	21.431	21.3766		320.869	21.4724	21.3403		321.239	21.7156	21.7076		320.133	21.2502	21.3059
	320.115	21.4145	21.3946		321.852	21.4878	21.3497		322.168	21.6181	21.6019		321.099	21.2563	21.3133
	321.033	21.3228	21.2942		322.819	21.4323	21.3095		323.135	21.6074	21.6116		322.04	21.2102	21.2706
	321.966	21.3577	21.3178		323.73	21.4217	21.2922		324.101	21.6257	21.625		322.952	21.1941	21.2507
	322.935	21.3521	21.3173		324.693	21.5006	21.3599		325.033	21.62	21.6184
	323.9	21.3932	21.3536		325.596	21.542	21.4022		325.949	21.6431	21.6355
	324.8	21.4485	21.4192		326.518	21.5709	21.4363		326.878	21.5425	21.5426
	325.71	21.471	21.4448		327.48	21.592	21.4504		327.846	21.4301	21.4433
	326.64	21.464	21.425		328.373	21.5965	21.4416		328.745	21.4282	21.4272
	327.567	21.4579	21.4234		329.252	21.5306	21.3763		329.667	21.4642	21.4747
	328.48	21.4735	21.4415		330.219	21.5144	21.3781		330.635	21.4367	21.4487
	329.4	21.4743	21.4388		331.145	21.5282	21.3839		331.63	21.4478	21.451
	330.37	21.4815	21.4484		332.052	21.5247	21.4178		332.511	21.4784	21.4814
	331.333	21.4838	21.4434		332.993	21.5092	21.3991		333.436	21.4834	21.495
	332.352	21.4846	21.4409		333.885	21.4198	21.3196		334.345	21.4873	21.5128
	333.233	21.5556	21.5112		334.785	21.436	21.3066		335.268	21.5113	21.5295
					335.738	21.428	21.2762		336.205	21.5351	21.5589
					336.685	21.4544	21.284		337.114	21.5447	21.5611
					337.585	21.3628	21.2222		338.034	21.5465	21.5597
					338.498	21.3618	21.2386		338.946	21.5518	21.5673
					339.418	21.4156	21.2525		339.953	21.5353	21.5697
					340.385	21.4213	21.2852		340.833	21.5349	21.5694
					341.352	21.4611	21.2999		341.745	21.5605	21.5837
					342.289	21.436	21.2944		342.667	21.5211	21.5301
					343.185	21.4413	21.3136		343.652	21.4756	21.499
					344.153	21.4458	21.3199		344.568	21.4496	21.4645
					345.115	21.4742	21.3104		345.533	21.4778	21.4949
					346.019	21.4919	21.3362		346.468	21.5421	21.5549
					346.934	21.5215	21.3757		347.39	21.5447	21.5676
									348.267	21.596	21.6066

## Sheet: Figure S6
	Figure S6 b
	neuron	astrocyte	others
	0.787538	0.0375375	0.174925
	0.655104	0.0604559	0.28444
	0.784938	0.056677	0.158385
	0.709392	0.0618785	0.228729
	0.857014	0.0539568	0.0890288
	0.774552	0.0683177	0.157131
	0.805606	0.0533454	0.141049
	0.689179	0.0598619	0.250959

[truncated: 3 more sheets: Figure S7, Figure S9, Figure S10]
